# Supplementary material for: Transcriptomic analyses suggest a dominant role of insulin in the coordinated control of energy metabolism and ureagenesis in goat liver
Source: BMC Genomics. 2019 Nov 14;20:854. doi: 10.1186/s12864-019-6233-9 (PMC6854773; doi:10.1186/s12864-019-6233-9)
Supplement: Supplementary file 1 — Additional file 1: Number of clean reads, their quality scores and percentage of mapped reads to the goat genome for 18 RNA-seq samples. [file 12864_2019_6233_MOESM1_ESM.xlsx]

## Sheet: Sheet1
Samples	Clean reads	Q30	Mapped reads
LNFC1	35967201	0.9013	0.92
LNFC2	45817512	0.9014	0.929
LNFC3	40403623	0.9011	0.904
LNFC4	32630101	0.9	0.903
LNFC5	35763443	0.9023	0.878
LNFC6	35039032	0.913	0.895
LNFC7	47927914	0.9141	0.893
LNFC8	39048335	0.9034	0.896
LNFC9	31026341	0.9039	0.906
MNFC1	38531116	0.9037	0.896
MNFC2	38954856	0.9084	0.893
MNFC3	31668343	0.919	0.899
MNFC4	39207243	0.9183	0.899
MNFC5	38188190	0.9176	0.908
MNFC6	49415102	0.9086	0.924
MNFC7	38122970	0.908	0.92
MNFC8	36684010	0.9026	0.91
MNFC9	39858191	0.9032	0.906
