# Supplementary material for: Transcriptomic analyses suggest a dominant role of insulin in the coordinated control of energy metabolism and ureagenesis in goat liver
Source: BMC Genomics. 2019 Nov 14;20:854. doi: 10.1186/s12864-019-6233-9 (PMC6854773; doi:10.1186/s12864-019-6233-9)
Supplement: Supplementary file 2 — Additional file 2: Differencially expressed genes identified in the RNA-seq analysis. [file 12864_2019_6233_MOESM2_ESM.xlsx]

## Sheet: Sheet1
Item	gene id	gene description	LNFC (FPKM)	MNFC (FPKM)	Log2(MNFC/LNFC)
1	102173177	HLA class II histocompatibility antigen, DQ beta 1 chain	0.1±0.0	17.1±0.7	7.02921
2	102178144	thyroid hormone responsive	0.4±0.2	33.9±1.2	6.46771
3	102177715	BOLA class I histocompatibility antigen, alpha chain BL3-7-like	1.0±0.7	82.3±5.7	6.42046
4	106501757	NKG2D ligand 2-like	0.2±0.1	9.6±0.9	5.8143
5	102188950	glutathione peroxidase 2	0.9±0.3	40.7±3.3	5.49693
6	102177659	coiled-coil domain containing 42	0.3±0.1	9.2±0.9	5.15707
7	102172942	carbonyl reductase [NADPH] 1-like	0.1±0.1	4.0±0.1	5.1227
8	102182025	BOLA class I histocompatibility antigen, alpha chain BL3-7-like	0.9±0.6	30.1±1.5	5.10222
9	102185683	myelin associated glycoprotein	0.2±0.0	5.0±0.3	4.96632
10	102176024	uncharacterized LOC102176024	0.1±0.0	1.8±0.5	4.61335
11	102189941	uncharacterized LOC102189941	0.2±0.2	4.9±0.4	4.34815
12	102177910	TNF receptor superfamily member 9	0.1±0.0	2.7±0.1	4.32427
13	102170644	C-C motif chemokine ligand 20	0.2±0.1	4.5±0.3	4.25715
14	102175204	UDP-glucuronosyltransferase 2B4	3.9±0.4	62.9±2.5	4.0212
15	102184397	phosphoserine phosphatase	2.9±0.5	45.4±1.6	3.94603
16	102182174	trefoil factor 2	1.5±0.7	21.4±17.8	3.87816
17	102190318	protein diaphanous homolog 2-like	0.1±0.1	1.1±0.4	3.78477
18	102176340	dihydrodiol dehydrogenase 3	37.0±1.7	491.7±20.8	3.73193
19	102190685	BOLA class I histocompatibility antigen, alpha chain BL3-7-like	1.8±1.0	23.3±1.4	3.66244
20	102189534	S100 calcium binding protein A2	2.6±0.4	29.7±7.1	3.5144
21	102175191	solute carrier family 22 member 9	0.2±0.0	2.4±0.2	3.44862
22	102186985	solute carrier family 7 member 5	0.5±0.0	5.6±0.3	3.42766
23	102191174	pyrroline-5-carboxylate reductase 1	5.3±0.9	47.7±1.7	3.27267
24	102172887	HLA class II histocompatibility antigen, DQ alpha 2 chain-like	3.3±0.3	31.5±1.9	3.24424
25	102180965	huntingtin-associated protein 1	0.3±0.1	2.5±0.2	3.22953
26	102177498	transmembrane protein 176B	10.3±1.2	93.7±8.5	3.18693
27	102177522	very low density lipoprotein receptor	0.5±0.1	4.6±0.2	3.17695
28	100861286	fatty acid synthase	1.7±0.1	14.9±0.2	3.17071
29	102188575	dihydrodiol dehydrogenase 3-like	4.0±0.2	35.5±2.5	3.16519
30	102173008	ChaC glutathione specific gamma-glutamylcyclotransferase 1	0.3±0.1	2.5±0.2	3.12975
31	102187785	cholesterol 7-alpha-monooxygenase	2.6±0.2	22.3±0.2	3.0998
32	102179383	nitric oxide synthase, endothelial-like	0.1±0.1	1.0±0.7	3.09904
33	102179411	uncharacterized LOC102179411	0.2±0.1	1.8±1.2	3.02606
34	102179989	ripply transcriptional repressor 3	0.1±0.1	1.1±0.5	2.91576
35	100861250	inhibin beta B subunit	0.2±0.1	1.4±0.1	2.85636
36	102184889	synaptogyrin 1	0.3±0.2	2.0±0.2	2.83975
37	102189363	NPC intracellular cholesterol transporter 1	0.2±0.2	1.6±0.3	2.82712
38	102191043	transmembrane protein 176A	35.8±0.5	250.1±9.1	2.80264
39	106502199	uncharacterized LOC106502199	0.9±0.1	6.2±0.8	2.76089
40	102172328	synuclein gamma	0.4±0.1	2.4±0.3	2.75856
41	102176561	3-hydroxy-3-methylglutaryl-CoA synthase 1	15.0±0.3	101.4±6.1	2.75507
42	102189225	transmembrane protease, serine 4	0.2±0.0	1.1±0.5	2.7276
43	102176628	tsukushi, small leucine rich proteoglycan	23.4±2.4	154.9±5.0	2.72453
44	102169564	sushi repeat containing protein, X-linked 2	0.2±0.0	1.6±0.0	2.72092
45	102179730	anterior gradient 2, protein disulphide isomerase family member	2.2±0.4	14.3±1.6	2.70583
46	106502543	uncharacterized LOC106502543	0.4±0.2	2.6±0.4	2.6974
47	102169762	3-hydroxy-3-methylglutaryl-CoA reductase	5.4±0.2	35.0±1.6	2.6832
48	102189931	aldehyde dehydrogenase 1 family member L2	1.2±0.1	7.3±0.0	2.63177
49	102187506	squalene epoxidase	8.5±0.8	52.4±2.4	2.63082
50	102179277	placenta-specific gene 8 protein	3.7±0.2	22.5±3.1	2.62096
51	102171051	putative protein TPRXL	0.2±0.1	1.1±0.1	2.58836
52	102181904	trefoil factor 3	6.6±1.5	39.3±14.8	2.57928
53	102169227	GON7, KEOPS complex subunit homolog	1.6±0.1	9.2±3.9	2.56353
54	102182310	solute carrier family 51 beta subunit	18.9±0.5	110.6±7.8	2.54629
55	102168236	GTPase IMAP family member 4	0.9±0.1	5.1±0.3	2.5361
56	102187843	cholinergic receptor muscarinic 1	0.5±0.0	2.6±0.2	2.48844
57	102179185	GTPase IMAP family member 4	0.2±0.1	1.3±0.2	2.48725
58	100860775	troponin I3, cardiac type	0.2±0.1	1.1±0.3	2.48088
59	102186540	farnesyl diphosphate synthase	35.9±2.5	196.4±6.2	2.45261
60	106502780	cell division control protein 15-like	0.2±0.2	1.2±1.0	2.43636
61	102175704	LIM domain-containing protein A	0.5±0.3	2.5±1.0	2.42857
62	102189398	hyaluronan binding protein 4	0.6±0.1	3.1±0.3	2.42668
63	102177375	Rap guanine nucleotide exchange factor like 1	0.3±0.1	1.4±0.0	2.38987
64	102184783	transmembrane protein 176A	22.8±1.8	119.2±7.0	2.38626
65	100861194	lactotransferrin	1.0±0.0	5.1±0.6	2.37435
66	102168601	asparagine synthetase (glutamine-hydrolyzing)	3.3±0.3	16.7±1.0	2.35942
67	106502239	collagen alpha-1(III) chain-like	2.2±0.6	11.1±1.2	2.35282
68	102180049	cyclic nucleotide gated channel alpha 3	0.4±0.1	1.8±0.4	2.32641
69	102171650	cytochrome b561	0.3±0.3	1.4±0.7	2.32387
70	106502860	carbonic anhydrase 1	0.2±0.1	1.2±0.0	2.30744
71	102172524	nucleosome assembly protein 1 like 5	1.4±0.1	6.9±0.3	2.29915
72	102179446	cystic fibrosis transmembrane conductance regulator	0.5±0.0	2.7±0.1	2.2981
73	106503070	zinc finger DHHC-type containing 8	0.3±0.1	1.4±0.2	2.29549
74	106501916	unconventional myosin-VIIa-like	0.3±0.3	1.7±1.7	2.29507
75	102190981	lymphotactin	0.3±0.2	1.3±0.6	2.28978
76	102170503	growth differentiation factor 15	1.4±0.2	6.7±1.2	2.28515
77	102178311	carbonyl reductase [NADPH] 1	1.0±0.0	4.8±0.1	2.28131
78	102182155	yippee like 4	0.2±0.2	1.0±1.0	2.27107
79	106503804	neural cell adhesion molecule L1-like	0.4±0.1	2.1±0.1	2.26675
80	102176651	coiled-coil-helix-coiled-coil-helix domain containing 6	2.3±0.4	11.2±4.1	2.2663
81	102169698	60S ribosomal protein L13 pseudogene	0.7±0.1	3.2±0.3	2.25594
82	106501841	UDP-glucuronosyltransferase 2B17	1235.6±132.4	5885.4±259.8	2.25191
83	102183516	ALK and LTK ligand 2	0.5±0.1	2.3±0.3	2.24479
84	102176748	solute carrier family 44 member 4	0.2±0.1	1.1±0.4	2.24426
85	102183812	adenosine A2a receptor	1.2±0.8	5.8±2.5	2.23669
86	102180981	striated muscle preferentially expressed protein kinase-like	0.2±0.2	1.1±0.1	2.22462
87	106502669	NACC family member 2	0.4±0.1	2.0±0.8	2.20935
88	102169772	acyl-CoA synthetase short-chain family member 2	6.9±0.4	32.0±0.7	2.20844
89	102181066	matrix metallopeptidase 11	2.1±0.3	9.7±1.0	2.18073
90	102168534	plectin-like	7.3±3.7	32.6±13.5	2.16681
91	102179543	60S ribosomal protein L12 pseudogene	0.7±0.2	3.0±1.1	2.16533
92	102187428	activating transcription factor 5	88.7±4.9	394.6±17.0	2.15311
93	102179785	cerebellin 4 precursor	0.7±0.1	3.2±0.7	2.14641
94	106502302	uncharacterized LOC106502302	2.1±2.1	9.3±9.3	2.14376
95	102189585	scavenger receptor class A member 5	0.3±0.0	1.4±0.1	2.14068
96	102173210	matrix metallopeptidase 7	5.6±0.5	24.4±1.9	2.13387
97	102175077	mesothelin	0.6±0.0	2.7±0.4	2.125
98	100860846	fatty acid binding protein 3	0.7±0.0	3.0±1.3	2.11403
99	106502943	uncharacterized LOC106502943	1.3±0.2	5.8±0.3	2.1131
100	102169516	mitogen-activated protein kinase kinase 6	2.1±0.1	8.9±0.6	2.10412
101	102178427	potassium channel tetramerization domain containing 14	1.8±0.2	7.5±0.9	2.09965
102	102168860	transmembrane protein 88	1.4±0.2	5.9±0.7	2.09511
103	102188149	transglutaminase 3	1.8±0.1	7.6±0.1	2.08449
104	102179052	delta 4-desaturase, sphingolipid 2	2.7±0.4	11.5±1.1	2.07974
105	102183893	cAMP responsive element binding protein 3 like 1	1.8±0.1	7.7±0.4	2.07964
106	106502801	uncharacterized LOC106502801	1.8±0.2	7.4±0.2	2.0766
107	102182737	transmembrane protein 54	0.4±0.1	1.8±0.3	2.06663
108	102182599	uncharacterized LOC102182599	0.7±0.1	2.7±0.7	2.06493
109	100861247	troponin T3, fast skeletal type	0.7±0.4	2.9±0.7	2.06421
110	102183403	C-type lectin domain family 4 member E	0.4±0.1	1.7±0.2	2.06131
111	102179058	hydroxysteroid 17-beta dehydrogenase 7	4.2±0.6	17.3±0.6	2.04782
112	102182004	exostosin like glycosyltransferase 1	13.2±0.6	54.4±0.7	2.04259
113	102172145	follistatin like 3	0.4±0.1	1.5±0.1	2.04123
114	106502014	macrophage colony-stimulating factor 1 receptor-like	1.1±1.1	4.4±4.4	2.0156
115	102171883	retinol dehydrogenase 11 (all-trans/9-cis/11-cis)	2.2±0.1	9.1±0.4	2.01422
116	102181497	fatty acid binding protein 6	0.5±0.5	2.1±1.9	2.00853
117	102171397	zinc finger AN1-type containing 2A	1.1±0.2	4.5±0.9	1.996
118	100860896	TNF receptor superfamily member 11b	1.9±0.1	7.4±0.3	1.99336
119	106503555	zinc finger CCHC domain-containing protein 2-like	3.7±2.2	14.8±1.2	1.98545
120	102169956	SHC adaptor protein 2	1.0±0.2	4.1±0.2	1.9852
121	102183952	zinc finger protein 791	2.5±0.2	9.8±0.4	1.98357
122	100861287	alpha 1 acid glycoprotein	420.5±18.2	1656.3±164.0	1.97794
123	102174844	C-C motif chemokine ligand 19	2.5±0.8	9.7±0.1	1.97458
124	100860900	sperm acrosome associated 3	0.3±0.2	1.1±0.6	1.96624
125	102173564	farnesyl-diphosphate farnesyltransferase 1	41.5±2.9	161.5±7.2	1.96059
126	106502882	uncharacterized LOC106502882	0.6±0.3	2.2±0.8	1.95595
127	102191095	flavin containing monooxygenase 5	64.7±1.7	251.0±3.3	1.95571
128	102181454	myosin light chain kinase family member 4	1.6±0.3	6.3±0.3	1.95281
129	102177150	phosphatidylinositol specific phospholipase C X domain containing 1	2.5±0.3	9.5±0.7	1.93797
130	102186638	uncharacterized LOC102186638	0.4±0.3	1.7±0.8	1.9366
131	102180161	delta like non-canonical Notch ligand 1	15.2±1.3	58.0±2.2	1.9329
132	106502868	uncharacterized LOC106502868	0.4±0.4	1.4±0.1	1.91985
133	102187536	procollagen C-endopeptidase enhancer 2	2.0±0.3	7.7±0.3	1.91562
134	102183937	insulin induced gene 1	19.8±0.9	74.7±1.7	1.91284
135	106504041	rab-like protein 6	27.8±13.9	104.2±46.8	1.90777
136	102172952	tubulin beta-2B chain	4.5±0.1	16.8±2.7	1.89671
137	106501981	transmembrane protein 125	0.7±0.2	2.6±0.4	1.88094
138	100861224	acetyl-CoA carboxylase alpha	1.8±0.1	6.5±0.1	1.87713
139	106503629	uncharacterized LOC106503629	0.6±0.2	2.2±0.6	1.86306
140	102180260	lipase H	0.5±0.1	1.8±0.1	1.86283
141	102173350	guanosine monophosphate reductase	3.7±0.3	13.2±0.6	1.85259
142	102171528	GATA binding protein 5	0.6±0.2	2.3±0.3	1.84847
143	102169395	potassium voltage-gated channel modifier subfamily G member 1	4.8±0.5	17.3±0.3	1.84752
144	102175585	coiled-coil domain-containing protein 170	0.3±0.1	1.2±0.1	1.83533
145	102177400	lanosterol 14-alpha demethylase	34.0±2.0	121.1±5.3	1.83257
146	102174669	regulator of cell cycle	2.3±0.4	8.1±1.5	1.83011
147	102176117	UDP-glucuronosyltransferase 2B7-like	13.0±1.9	46.1±1.1	1.82902
148	100860805	secreted phosphoprotein 1	5.9±0.1	21.1±1.3	1.82664
149	102177895	methyltransferase like 24	0.3±0.1	1.1±0.2	1.81084
150	106502453	uncharacterized LOC106502453	1.1±0.7	3.8±1.7	1.80928
151	102174462	kinesin light chain 2	0.4±0.0	1.2±0.0	1.79822
152	100860763	stearoyl-CoA desaturase	4.6±0.2	15.8±1.1	1.79694
153	106502362	synaptopodin	0.8±0.5	2.7±0.9	1.79352
154	102176299	protein phosphatase 1 regulatory subunit 3B	19.5±0.4	67.0±2.5	1.78169
155	102169211	C-C motif chemokine 17	0.8±0.3	2.7±0.4	1.78107
156	102182717	heat shock protein family B (small) member 8	16.6±0.4	56.3±1.2	1.7631
157	102169292	LDL receptor related protein 11	1.1±0.2	3.8±0.5	1.76069
158	102182719	gamma-glutamyltransferase 5	3.7±0.3	12.6±0.8	1.75716
159	102184603	ferritin light chain pseudogene	3.5±0.8	11.7±1.5	1.7535
160	102174904	stimulated by retinoic acid 8	0.3±0.1	1.0±0.1	1.74779
161	102174600	calcyphosine like	0.8±0.3	2.6±0.6	1.74603
162	102177509	porcupine homolog (Drosophila)	0.4±0.1	1.3±0.2	1.73892
163	102169358	uncharacterized LOC102169358	0.6±0.2	2.0±0.1	1.73813
164	102183106	polo like kinase 2	10.0±0.4	33.3±1.8	1.73242
165	102188251	calcium/calmodulin dependent protein kinase kinase 1	1.2±0.1	4.0±0.2	1.71832
166	102181360	PWWP domain containing 2B	2.5±1.1	8.3±3.7	1.70957
167	102176074	microtubule associated protein 1B	0.5±0.0	1.7±0.2	1.70662
168	102176495	annexin A8	0.8±0.2	2.6±0.3	1.69892
169	106502486	ferritin light chain pseudogene	2.2±0.9	7.1±0.8	1.69673
170	102175221	glutamic--pyruvic transaminase	0.3±0.1	1.0±0.1	1.69412
171	102190784	phosphoserine aminotransferase 1	47.8±1.0	154.2±4.7	1.69128
172	102179946	solute carrier family 28 member 3	0.4±0.1	1.3±0.2	1.68869
173	102177022	TNF receptor superfamily member 12A	10.2±0.5	32.9±3.7	1.68294
174	102186146	naked cuticle homolog 1	1.4±0.3	4.4±0.5	1.67046
175	102191533	isopentenyl-diphosphate Delta-isomerase 1	56.0±2.3	177.3±8.2	1.66222
176	102189894	family with sequence similarity 71 member E1	0.4±0.2	1.2±0.4	1.6606
177	102170803	ETS homologous factor	0.6±0.1	1.9±0.0	1.65943
178	102177457	acetoacetyl-CoA synthetase	0.7±0.0	2.3±0.3	1.65784
179	102169848	bone marrow stromal cell antigen 1	0.9±0.2	2.8±0.2	1.6536
180	102185802	ankyrin repeat and MYND domain containing 1	0.5±0.1	1.5±0.2	1.65199
181	102189982	uncharacterized LOC102189982	0.5±0.1	1.5±0.1	1.65007
182	102174638	UDP glycosyltransferase 8	0.4±0.1	1.4±0.0	1.64784
183	102191608	SH3 domain containing ring finger 2	0.6±0.0	1.7±0.4	1.64538
184	102191486	actin, alpha 2, smooth muscle, aorta	40.0±2.2	125.0±25.7	1.64449
185	102175866	solute carrier family 15 member 1	1.8±0.1	5.6±0.4	1.64122
186	102171275	proline rich 15 like	3.7±0.1	11.5±0.6	1.63796
187	102191670	uncharacterized LOC102191670	0.7±0.2	2.0±0.5	1.6378
188	102170921	Wnt family member 5A	0.3±0.1	1.1±0.2	1.63163
189	102188456	coiled-coil domain containing 68	0.4±0.1	1.3±0.1	1.61838
190	102171848	7-dehydrocholesterol reductase	11.4±0.6	34.8±2.2	1.6142
191	102190414	prostaglandin reductase 1	363.6±8.3	1109.1±43.5	1.60911
192	102183942	calpain 6	1.1±0.2	3.4±0.3	1.60904
193	102183212	transmembrane protein 218	1.5±0.1	4.6±0.3	1.6028
194	102191663	solute carrier family 50 member 1	13.0±0.3	39.3±2.1	1.59631
195	102177280	slit guidance ligand 3	1.1±0.0	3.4±0.2	1.59533
196	102188867	dynein cytoplasmic 2 light intermediate chain 1	0.8±0.2	2.4±0.2	1.5948
197	102183838	stathmin domain containing 1	11.8±1.0	35.7±2.7	1.5938
198	102184596	keratin 7	7.3±0.5	22.1±0.8	1.59204
199	102176247	protein tyrosine phosphatase type IVA, member 3	0.5±0.1	1.6±0.2	1.59054
200	106501793	nebulette	0.4±0.2	1.3±0.3	1.58541
201	102174197	xaa-Pro aminopeptidase 2	6.4±0.1	19.2±1.2	1.58376
202	102169503	secreted frizzled related protein 2	0.4±0.2	1.1±0.4	1.58258
203	102179847	LY6/PLAUR domain containing 8	0.9±0.2	2.6±1.8	1.58066
204	102176627	ubiquitin specific peptidase 2	0.5±0.0	1.5±0.2	1.57007
205	102180098	golgin subfamily A member 6-like protein 2	1.0±0.2	2.9±0.3	1.5655
206	102171741	transmembrane 4 L six family member 18	1.8±0.2	5.2±0.3	1.56312
207	102172450	serine peptidase inhibitor, Kunitz type 1	0.8±0.1	2.4±0.0	1.56183
208	102179631	SH2 domain containing 4A	8.0±0.2	23.7±1.0	1.55848
209	102189630	jagged 2	0.5±0.1	1.4±0.2	1.55379
210	102182694	C-X-C motif chemokine ligand 14	2.4±0.3	7.1±0.8	1.54899
211	106502863	zinc finger protein 36, C3H1 type-like 1	0.6±0.6	1.7±1.7	1.54741
212	102187796	biliverdin reductase B	210.6±14.3	614.8±10.1	1.54582
213	106501718	leucine rich repeat containing 17	0.7±0.2	2.0±0.5	1.53938
214	102169816	ring finger protein 144B	3.8±0.1	11.0±0.1	1.53878
215	102173000	zinc finger protein 169	0.6±0.1	1.9±0.2	1.52972
216	102172608	serine hydrolase like 2	12.1±0.3	34.8±1.1	1.52492
217	102173654	MISP family member 3	1.7±0.2	4.9±0.6	1.52392
218	102173972	neuromedin B	9.9±0.7	28.4±3.8	1.51907
219	102184689	proline rich acidic protein 1	41.4±2.7	117.8±10.6	1.50793
220	106503995	killer cell immunoglobulin-like receptor 2DL4	1.6±0.4	4.5±0.5	1.50516
221	102186708	uncharacterized LOC102186708	0.6±0.3	1.6±1.1	1.50289
222	102172351	tissue factor pathway inhibitor 2	5.8±1.1	16.3±5.2	1.50206
223	102185937	transgelin	22.9±2.1	64.7±9.9	1.49909
224	106503278	uncharacterized LOC106503278	0.6±0.4	1.8±0.9	1.49837
225	102179677	protein phosphatase 1 regulatory inhibitor subunit 14D	5.3±0.7	14.8±0.4	1.49738
226	102175427	40S ribosomal protein SA	0.9±0.2	2.4±0.3	1.4939
227	102168536	chromosome 7 C5orf30 homolog	1.9±0.2	5.4±0.5	1.48944
228	102187730	claudin 6	0.4±0.1	1.1±0.2	1.48545
229	102174294	tight junction protein 3	1.5±0.1	4.1±0.5	1.48519
230	102178679	serpin B6	3.0±0.7	8.4±0.2	1.48518
231	102180413	methylsterol monooxygenase 1	156.2±12.3	436.4±16.8	1.48265
232	102182433	sushi domain containing 2	0.8±0.1	2.4±0.4	1.47951
233	102172443	ferric chelate reductase 1 like	0.6±0.1	1.6±0.1	1.47475
234	100861079	leucine rich repeat containing 20	2.1±0.4	5.9±0.3	1.4747
235	102189077	triggering receptor expressed on myeloid cells 2	0.5±0.1	1.4±0.1	1.47272
236	102180197	ras homolog family member D	10.5±2.3	28.9±2.1	1.46309
237	102174913	potassium voltage-gated channel subfamily Q member 1	1.1±0.4	3.1±0.7	1.45497
238	102171144	proline rich 16	0.6±0.1	1.7±0.2	1.45436
239	102187344	ferritin light chain	2926.0±196.8	7986.4±252.9	1.44863
240	102190452	transmembrane protein 97	26.5±1.6	72.2±3.0	1.44826
241	102181156	ATP binding cassette subfamily C member 3	3.1±0.1	8.4±0.8	1.44307
242	102180444	uncharacterized LOC102180444	1.4±0.2	3.8±0.7	1.43906
243	102182834	family with sequence similarity 107 member A	0.6±0.1	1.6±0.3	1.43496
244	106502557	C2 calcium dependent domain containing 4B	1.3±0.3	3.5±1.2	1.43439
245	102169753	BOLA class I histocompatibility antigen, alpha chain BL3-7-like	0.7±0.2	1.9±0.2	1.42838
246	106503485	uncharacterized LOC106503485	2.3±0.0	6.2±0.5	1.42657
247	102174372	protein CXorf40A	1.3±0.3	3.5±0.4	1.42653
248	102172571	heat shock protein family B (small) member 6	3.5±0.3	9.3±0.5	1.42588
249	102186942	dihydrodiol dehydrogenase 3-like	18.0±1.3	48.1±4.7	1.4208
250	102190883	ST3 beta-galactoside alpha-2,3-sialyltransferase 5	2.1±0.1	5.5±0.3	1.41339
251	102168557	radixin	13.1±1.1	34.8±1.1	1.41314
252	102173736	transcription factor 7 (T-cell specific, HMG-box)	7.1±0.5	18.9±0.6	1.41
253	102168416	T-cell receptor gamma-2 chain C region-like	1.1±0.3	2.9±0.3	1.40553
254	102175893	ETS variant 4	0.8±0.0	2.1±0.4	1.40446
255	102185859	Fc fragment of IgG binding protein	1.0±0.1	2.7±1.5	1.40039
256	102180093	ATPase phospholipid transporting 8B2	0.8±0.2	2.2±0.1	1.39989
257	102177329	cytochrome P450 2B4	276.3±20.8	728.9±24.0	1.39925
258	102188909	low density lipoprotein receptor class A domain containing 2	2.3±0.3	6.0±0.1	1.39843
259	102190878	prefoldin subunit 6	12.2±1.3	32.2±3.0	1.39747
260	102182247	WAP four-disulfide core domain 1	4.1±0.7	10.8±1.1	1.39642
261	102176466	ceramide synthase 6	1.0±0.2	2.7±0.8	1.39617
262	102171814	RAS like family 10 member B	0.4±0.1	1.2±0.1	1.39602
263	102187122	angiopoietin like 8	56.1±3.6	147.0±3.1	1.38862
264	102175812	transketolase	56.1±3.0	146.3±4.9	1.38299
265	102180320	tetratricopeptide repeat domain 9	2.0±0.1	5.1±0.3	1.38227
266	102171197	zinc finger protein 385B	1.5±0.1	3.9±0.3	1.38114
267	102190957	Rho related BTB domain containing 2	0.7±0.2	1.7±0.4	1.37895
268	102182710	pleckstrin homology domain containing B1	0.6±0.1	1.5±0.0	1.37197
269	102191072	CBFA2/RUNX1 translocation partner 3	4.2±0.2	10.8±0.4	1.37059
270	102188274	S100 calcium binding protein A1	0.5±0.3	1.3±0.1	1.36252
271	102190098	endonuclease/exonuclease/phosphatase family domain containing 1	8.2±0.3	21.1±0.4	1.36128
272	100861223	CD34 molecule	1.7±0.4	4.3±0.2	1.36063
273	102177434	Niemann-Pick C1 protein-like	3.4±0.4	8.6±1.1	1.35889
274	102186850	UDP-glucuronosyltransferase 2B31	41.0±0.8	105.1±3.9	1.35754
275	102188581	coiled-coil domain containing 159	1.4±0.1	3.6±0.4	1.35629
276	102188553	meteorin, glial cell differentiation regulator	1.2±0.6	3.1±1.1	1.35148
277	102174446	tenascin XB	1.7±0.2	4.4±0.4	1.3506
278	102190019	uncharacterized LOC102190019	1.0±0.1	2.7±0.8	1.3487
279	102186527	stefin-C	1.8±0.4	4.7±0.9	1.34632
280	100860746	interleukin 10	0.5±0.1	1.2±0.3	1.34153
281	102169040	mevalonate diphosphate decarboxylase	46.0±2.7	116.6±4.3	1.34124
282	102169699	uncharacterized LOC102169699	3.5±0.7	8.9±1.7	1.34017
283	102183031	zinc finger CW-type and PWWP domain containing 1	0.5±0.1	1.3±0.1	1.33551
284	102174367	cysteinyl-tRNA synthetase	11.0±0.4	27.5±1.8	1.33048
285	106503136	uncharacterized LOC106503136	6.5±0.7	16.4±5.2	1.32961
286	102178087	myosin light chain 9	26.7±3.2	67.1±7.8	1.32863
287	102174268	platelet derived growth factor subunit A	1.0±0.1	2.4±0.2	1.32685
288	102184066	tyrosyl-DNA phosphodiesterase 1	1.2±0.0	3.1±0.1	1.32645
289	102189066	RAB11 family interacting protein 4	0.8±0.1	1.9±0.3	1.32549
290	102169106	immunoglobulin superfamily DCC subclass member 4	1.2±0.1	3.0±0.2	1.32352
291	106501743	keratin 19	18.8±1.8	47.2±9.7	1.32279
292	102185988	aldehyde dehydrogenase 3 family member B1	3.2±0.1	7.9±0.4	1.32233
293	102177037	testis expressed 33	0.4±0.1	1.1±0.1	1.32074
294	102181894	ATP citrate lyase	2.9±0.2	7.2±0.4	1.31918
295	102172781	uncharacterized LOC102172781	0.7±0.4	1.8±0.3	1.31493
296	102180790	pre-B lymphocyte 3	1.4±0.5	3.6±1.7	1.31391
297	102174233	flavin containing monooxygenase 4	7.3±0.5	18.0±0.3	1.31157
298	102187705	potassium channel tetramerization domain containing 15	0.7±0.1	1.7±0.3	1.31119
299	106503937	THAP domain containing 7	72.7±26.7	180.2±54.5	1.30966
300	102177631	adhesion G protein-coupled receptor G6	3.3±0.2	8.3±0.2	1.30953
301	102173184	serine peptidase inhibitor, Kazal type 1	11.4±4.8	28.3±1.5	1.30917
302	106503436	collagen alpha-1(VII) chain-like	2.9±0.3	7.2±0.7	1.3083
303	102183406	pannexin 2	2.0±0.8	4.9±0.9	1.30608
304	102175641	nexilin F-actin binding protein	1.3±0.3	3.2±0.4	1.30579
305	102173507	carbonyl reductase 3	7.0±0.5	17.2±3.6	1.29713
306	102188948	methylenetetrahydrofolate dehydrogenase (NADP+ dependent) 1 like	0.7±0.0	1.7±0.1	1.29498
307	102189449	gap junction protein alpha 5	0.9±0.2	2.1±0.1	1.29448
308	102180652	cysteine sulfinic acid decarboxylase	67.1±3.5	164.3±4.2	1.29196
309	102184484	myomesin 3	2.7±0.1	6.6±0.3	1.29143
310	102178150	dual specificity phosphatase 8	1.7±0.7	4.1±0.5	1.28385
311	100860981	surfactant associated 2	0.6±0.1	1.3±0.4	1.28383
312	102185860	fibroblast growth factor 21	31.6±1.1	76.9±4.0	1.28371
313	102168443	ral guanine nucleotide dissociation stimulator like 3	0.6±0.1	1.4±0.2	1.28369
314	102178128	phosphoglycerate dehydrogenase	66.0±5.2	160.6±5.6	1.28342
315	106503091	uncharacterized LOC106503091	1.0±0.1	2.5±0.1	1.283
316	106503650	translation initiation factor IF-2	1.9±1.5	4.7±2.1	1.28221
317	102185353	pirin	11.1±1.3	26.8±1.0	1.28039
318	102173676	flavin containing monooxygenase 2	0.5±0.0	1.3±0.2	1.27981
319	102172029	UDP-glucuronosyltransferase 1-3 pseudogene	1.7±0.6	4.2±0.7	1.27923
320	102176424	annexin A2	68.4±4.9	165.9±10.9	1.27878
321	102181776	sialic acid-binding Ig-like lectin 14	2.1±0.3	5.2±0.3	1.27736
322	102174685	solute carrier family 5 member 1	2.5±0.0	6.1±0.4	1.2767
323	102189282	solute carrier family 22 member 10-like	2.1±0.1	5.2±0.2	1.27616
324	102175595	Ly6/neurotoxin 1	8.4±1.0	20.4±0.4	1.27372
325	102176995	chromosome 18 C19orf48 homolog	1.2±0.2	3.0±0.3	1.27239
326	106503466	uncharacterized LOC106503466	16.3±0.8	39.5±1.9	1.27196
327	102186875	fatty acid binding protein 1	826.2±105.9	1991.0±188.9	1.26882
328	102176404	tubulin alpha 8	10.6±0.7	25.5±1.3	1.26709
329	106502974	uncharacterized LOC106502974	1.9±0.3	4.5±0.3	1.26376
330	106503552	uncharacterized LOC106503552	5.3±0.3	12.6±1.4	1.26333
331	106502264	obscurin-like	0.5±0.0	1.3±0.3	1.26122
332	102189495	dihydrodiol dehydrogenase 3	203.6±11.6	487.7±31.5	1.26001
333	102169694	galactose-3-O-sulfotransferase 1	3.3±0.7	7.9±1.0	1.25877
334	102178214	plastin 1	0.5±0.0	1.2±0.2	1.25612
335	106503461	uncharacterized LOC106503461	0.9±0.2	2.1±0.1	1.25496
336	102181352	meprin A subunit beta	0.8±0.1	1.9±0.1	1.25434
337	106502966	matrix metallopeptidase 23B	3.6±0.5	8.5±0.8	1.25107
338	102171725	crystallin alpha B	20.6±1.7	48.9±3.5	1.25087
339	102180685	sulfiredoxin 1	5.6±0.2	13.3±0.3	1.24972
340	102171366	adhesion G protein-coupled receptor G1	1.5±0.1	3.5±0.3	1.2494
341	102174175	immunoglobulin like domain containing receptor 2	0.5±0.1	1.1±0.1	1.24935
342	102173170	NAD(P) dependent steroid dehydrogenase-like	33.3±0.2	79.2±4.8	1.24738
343	102185242	aquaporin 1 (Colton blood group)	1.9±0.6	4.5±0.1	1.24361
344	102187863	uncharacterized LOC102187863	0.5±0.2	1.2±0.5	1.24356
345	102180042	small EDRK-rich factor 2 pseudogene	1.8±0.3	4.2±0.6	1.24163
346	102187760	RAD50 double strand break repair protein	5.3±0.1	12.5±1.4	1.24133
347	106502582	neuralized E3 ubiquitin protein ligase 3	2.0±0.4	4.8±0.4	1.23862
348	102186809	LY6/PLAUR domain containing 6	0.7±0.2	1.7±0.5	1.23758
349	102177850	heat shock 70 kDa protein 1-like	1.0±0.1	2.4±0.1	1.23746
350	102172435	ferritin light chain	508.9±30.4	1199.4±43.2	1.23673
351	106501791	transport and golgi organization 2 homolog	2.1±1.1	5.0±1.9	1.23616
352	102181689	aldehyde dehydrogenase 1 family member A2	0.7±0.2	1.8±0.2	1.23606
353	102173895	EF-hand and coiled-coil domain containing 1	0.6±0.1	1.3±0.4	1.23592
354	102177571	secretin receptor	9.4±0.9	22.1±2.2	1.232
355	102176864	galectin 2	26.9±2.2	63.0±21.9	1.22755
356	106502010	uncharacterized LOC106502010	0.9±0.2	2.1±0.2	1.22707
357	102184215	potassium voltage-gated channel subfamily C member 4	0.4±0.1	1.0±0.2	1.22569
358	102171425	protein phosphatase 1 regulatory inhibitor subunit 14C	0.6±0.1	1.4±0.1	1.22331
359	102185446	ethanolamine-phosphate phospho-lyase	6.8±0.5	15.8±2.0	1.21926
360	102170331	TDP-glucose 4,6-dehydratase	5.2±0.4	12.0±0.4	1.2187
361	102189026	phospholipid phosphatase related 2	0.6±0.1	1.3±0.2	1.2187
362	102189177	calcium binding tyrosine phosphorylation regulated	12.8±0.1	29.7±2.0	1.2168
363	102190770	60S ribosomal protein L4 pseudogene	41.2±1.8	95.5±6.7	1.21393
364	106503401	transmembrane protein 121	1.7±1.7	3.9±3.9	1.21172
365	102180704	schwannomin-interacting protein 1	0.7±0.1	1.7±0.4	1.20938
366	102182933	inorganic pyrophosphatase pseudogene	1.1±0.2	2.6±0.2	1.20855
367	102178200	acetyl-CoA carboxylase beta	3.6±0.3	8.3±0.2	1.20761
368	102187487	thioredoxin	142.4±7.0	328.8±20.0	1.20758
369	102181235	prolyl 3-hydroxylase family member 4 (non-enzymatic)	1.2±0.1	2.7±0.6	1.20354
370	102179199	phosphodiesterase 7B	0.6±0.0	1.3±0.2	1.19956
371	102169734	pleiotrophin	6.7±1.3	15.3±3.6	1.19951
372	102170404	RAS like family 11 member B	0.5±0.1	1.1±0.2	1.19753
373	102190299	protein tyrosine phosphatase, receptor type R	0.8±0.2	1.8±0.5	1.19737
374	106502170	uncharacterized LOC106502170	5.0±0.9	11.5±1.0	1.19596
375	102178788	chromosome 3 C1orf228 homolog	1.9±0.3	4.3±0.3	1.19582
376	102188073	liver carboxylesterase	734.9±28.4	1682.0±77.7	1.19454
377	102184463	MARCKS-related protein-like	1.2±0.0	2.7±0.3	1.19338
378	102179305	amyloid beta precursor protein binding family B member 1	3.0±0.2	6.9±0.2	1.19181
379	102179893	zinc finger and BTB domain containing 47	1.0±0.3	2.4±0.3	1.19053
380	102191758	collagen type VIII alpha 2 chain	0.5±0.1	1.2±0.1	1.18627
381	102184130	three prime repair exonuclease 2	1.2±0.0	2.6±0.3	1.18591
382	102191307	solute carrier family 16 member 7	10.3±0.4	23.5±1.0	1.1834
383	102174749	sphingosine-1-phosphate phosphatase 1	3.7±0.3	8.5±0.3	1.18313
384	102170918	interferon alpha-inducible protein 27-like protein 2	1.4±0.2	3.1±0.2	1.18204
385	102171634	RAB29, member RAS oncogene family	1.2±0.2	2.8±0.1	1.18129
386	102174439	ferritin light chain pseudogene	0.5±0.1	1.1±0.2	1.17874
387	102185090	ATPase H+ transporting V1 subunit B1	1.8±0.2	4.1±0.4	1.17865
388	102184971	fucose mutarotase	47.4±3.7	107.3±1.3	1.17852
389	102174170	glutathione S-transferase A1	167.6±10.9	378.8±48.8	1.17593
390	100860801	lipase E, hormone sensitive type	0.4±0.1	1.0±0.2	1.1749
391	102180090	glutamate-cysteine ligase catalytic subunit	22.6±0.3	50.9±2.2	1.17275
392	102172889	TCF3 fusion partner	8.8±0.9	19.9±4.4	1.17126
393	102170685	cytochrome P450 2C26-like	20.0±1.4	44.9±2.4	1.17112
394	102168873	advanced glycosylation end-product specific receptor	0.5±0.2	1.1±0.2	1.17015
395	102185411	EPH receptor A2	16.1±0.9	36.1±3.6	1.16764
396	106503766	tetraspanin 32	0.9±0.2	2.0±0.4	1.16487
397	102171262	MYC proto-oncogene, bHLH transcription factor	6.9±0.7	15.5±0.5	1.1643
398	102189374	protein phosphatase 1 regulatory inhibitor subunit 14B	36.5±2.7	81.9±3.7	1.16401
399	100860905	prostaglandin-endoperoxide synthase 2	0.5±0.1	1.1±0.1	1.16304
400	102191092	cytidine deaminase	4.5±0.1	10.1±0.5	1.16301
401	102168699	serum amyloid A protein	231.0±13.0	517.0±28.7	1.16249
402	102173003	uncharacterized LOC102173003	0.5±0.3	1.2±0.2	1.15803
403	102179314	scavenger receptor cysteine rich family member with 5 domains	1.0±0.1	2.3±0.1	1.15772
404	102177450	ribonuclease P/MRP subunit p38	2.4±0.2	5.3±0.7	1.15156
405	102187528	solute carrier family 16 member 11	0.9±0.2	2.0±0.4	1.15017
406	102179416	NOTUM, palmitoleoyl-protein carboxylesterase	54.9±2.8	121.7±5.8	1.14773
407	102173192	progestin and adipoQ receptor family member 5	1.6±0.3	3.6±0.3	1.14438
408	102172757	solute carrier family 16 member 5	13.3±0.7	29.5±1.3	1.14418
409	102177089	transmembrane protein 100	0.5±0.2	1.1±0.1	1.14017
410	102187938	transmembrane protein 205	319.3±32.5	703.5±37.5	1.13947
411	102187761	ferritin light chain pseudogene	352.2±12.6	775.4±13.9	1.13876
412	102169732	platelet derived growth factor receptor like	0.5±0.2	1.0±0.2	1.13811
413	102173961	amyloid beta precursor like protein 1	1.3±0.1	2.8±0.4	1.13731
414	106503980	uncharacterized LOC106503980	3.2±3.2	7.1±2.5	1.13723
415	102188774	chromosome 10 C14orf1 homolog	15.2±0.9	33.5±3.4	1.13719
416	102189130	transmembrane protein 260	5.4±0.2	11.8±0.3	1.13451
417	102187681	failed axon connections homolog	0.5±0.0	1.1±0.2	1.13242
418	102176714	polymeric immunoglobulin receptor	39.5±1.8	86.5±5.8	1.1297
419	102190750	tudor and KH domain containing	1.3±0.0	2.9±0.2	1.12933
420	102169336	carboxymethylenebutenolidase homolog	215.3±10.4	470.8±18.9	1.12868
421	102181762	ELOVL fatty acid elongase 6	1.6±0.2	3.5±0.2	1.1281
422	106501803	aldehyde dehydrogenase family 3 member B1-like	7.3±2.8	15.9±0.7	1.12689
423	102172710	paralemmin	8.4±0.3	18.2±1.5	1.12595
424	102178310	tryptophan rich basic protein	1.6±0.3	3.5±0.2	1.1257
425	102169077	coenzyme Q10A	6.3±0.3	13.7±1.0	1.12477
426	102170953	transcription elongation factor A like 9	1.5±0.1	3.3±0.6	1.12447
427	100860971	thrombospondin 1	1.4±0.3	3.1±0.1	1.12103
428	102183475	nuclear protein 1, transcriptional regulator	129.4±7.0	281.4±13.0	1.12054
429	102186554	enolase family member 4	1.4±0.2	2.6±0.1	1.11943
430	102169841	G protein subunit beta 3	0.8±0.1	1.8±0.1	1.1193
431	106503400	cysteine-rich protein 2	90.2±6.3	195.9±3.7	1.11885
432	102170214	60S ribosomal protein L4 pseudogene	1.2±0.2	2.7±0.3	1.11769
433	102187494	ferritin light chain pseudogene	180.1±12.2	390.0±22.0	1.11507
434	102190801	annexin A13	9.6±1.1	20.8±4.3	1.11383
435	102185318	calcium/calmodulin dependent protein kinase I	2.2±0.3	4.8±0.8	1.11343
436	102174577	stonin 1	0.6±0.1	1.3±0.1	1.11328
437	106503643	uncharacterized LOC106503643	0.7±0.0	1.5±0.1	1.11282
438	102191200	TraB domain containing 2B	0.5±0.1	1.0±0.2	1.11246
439	102188719	nuclear receptor subfamily 0 group B member 2	48.3±7.1	104.4±7.7	1.11098
440	102169921	serine incorporator 2	8.5±0.6	18.3±0.5	1.11076
441	102190232	cardiomyopathy associated 5	1.4±0.1	2.9±0.2	1.11067
442	102185910	ankyrin repeat and SOCS box containing 11	2.9±0.4	6.2±0.2	1.10938
443	102177371	myosin heavy chain 10	3.7±0.1	7.9±0.3	1.10824
444	102183395	uncharacterized LOC102183395	1.0±1.0	2.1±2.1	1.10505
445	102180404	Kruppel like factor 5	0.6±0.1	1.3±0.4	1.10441
446	102176456	mitochondrial rRNA methyltransferase 1	2.4±0.7	5.2±0.2	1.10357
447	102168792	uncharacterized LOC102168792	0.7±0.4	1.5±0.8	1.09866
448	102188482	desumoylating isopeptidase 1	15.9±0.7	34.1±0.7	1.09841
449	102169643	collagen type VI alpha 3 chain	1.1±0.2	2.3±0.5	1.09723
450	102169829	glycyl-tRNA synthetase	5.0±0.4	10.7±0.7	1.09575
451	102173843	nei like DNA glycosylase 2	2.1±0.4	4.5±0.2	1.09529
452	102181150	F-box protein 17	4.7±0.3	10.0±0.8	1.09353
453	102169650	cyclin D1	22.8±1.7	48.6±2.0	1.09279
454	102171472	MARCKS like 1	2.8±0.3	5.9±0.4	1.0921
455	102169730	deleted in malignant brain tumors 1 protein	95.6±3.1	203.5±16.9	1.08985
456	102171892	cAMP-dependent protein kinase inhibitor gamma	8.1±0.9	17.1±0.6	1.08694
457	102168784	coiled-coil domain containing 102B	0.5±0.2	1.0±0.2	1.08352
458	102191622	calmodulin-lysine N-methyltransferase	0.6±0.1	1.3±0.1	1.08326
459	102174045	par-6 family cell polarity regulator beta	2.7±0.2	5.8±0.2	1.08321
460	102187939	dihydrodiol dehydrogenase 3-like	23.9±2.7	50.6±5.2	1.08271
461	102187190	aldo-keto reductase family 1 member B	2.5±0.2	4.2±0.8	1.08132
462	102176782	BOLA class I histocompatibility antigen, alpha chain BL3-7	1.6±0.1	3.5±0.6	1.0805
463	102191119	von Willebrand factor	3.4±0.1	7.3±0.3	1.0801
464	102179431	dimethylarginine dimethylaminohydrolase 2	4.6±0.3	9.7±0.3	1.0799
465	102187982	radical S-adenosyl methionine domain containing 1	3.3±0.3	7.0±0.4	1.07925
466	102170629	hepcidin antimicrobial peptide	2789.6±288.6	5885.7±271.2	1.07713
467	106503351	mesoderm posterior bHLH transcription factor 2	2.3±0.4	4.8±0.4	1.07316
468	102187125	aldehyde dehydrogenase 7 family member A1	42.7±0.6	69.7±2.8	1.07055
469	102169652	brain expressed X-linked 4	0.9±0.3	2.0±0.8	1.06903
470	102180803	abhydrolase domain containing 17C	7.8±1.0	16.3±1.6	1.06844
471	102191652	spermatogenesis and centriole associated 1 like	3.4±0.4	7.2±0.7	1.06493
472	102177228	zinc finger protein 562	1.1±0.1	2.4±0.5	1.06361
473	102191633	dickkopf WNT signaling pathway inhibitor 3	3.4±0.4	7.1±0.4	1.06233
474	102173771	NAD(P)H quinone dehydrogenase 1	10.1±0.4	21.2±0.6	1.06076
475	102188640	heparan sulfate proteoglycan 2	1.2±0.1	2.4±0.1	1.05911
476	106502730	uncharacterized LOC106502730	5.0±0.3	10.4±0.3	1.05821
477	106503616	microfibrillar associated protein 2	1.7±0.3	3.6±0.1	1.05711
478	102189448	circadian associated repressor of transcription	2.0±0.1	4.1±0.3	1.05648
479	102180482	tropomyosin 4	31.9±1.9	66.4±2.9	1.05549
480	102169184	synaptojanin-2	0.6±0.1	1.2±0.0	1.05543
481	102175676	zinc finger protein 74	8.5±0.2	17.7±2.6	1.05522
482	102191579	hes related family bHLH transcription factor with YRPW motif-like	2.0±0.2	4.1±0.3	1.05104
483	102185621	glutathione S-transferase Mu 1	332.2±23.2	687.8±18.8	1.04983
484	102173159	nuclear factor, erythroid 2 like 3	2.5±0.2	5.2±0.1	1.04773
485	100861147	serum deprivation response	5.5±0.6	11.3±0.6	1.04591
486	106502752	uncharacterized LOC106502752	0.5±0.0	1.1±0.2	1.04578
487	102188815	solute carrier family 17 member 1	11.0±0.6	22.6±0.0	1.04565
488	106501838	G protein subunit alpha z	14.3±4.8	29.5±10.7	1.04459
489	102174884	uncharacterized LOC102174884	0.8±0.1	1.6±0.3	1.04428
490	102183226	epiregulin	1.2±0.1	2.5±0.2	1.04276
491	102169692	guanylate cyclase 1 soluble subunit alpha	1.3±0.2	2.8±0.5	1.03973
492	102188666	uncharacterized LOC102188666	24.7±1.3	50.7±2.8	1.03521
493	102180650	glutathione-disulfide reductase	21.7±1.2	44.3±0.1	1.02801
494	102170725	myeloid associated differentiation marker	12.3±0.1	25.1±2.5	1.02592
495	102184785	ubiquitin specific peptidase 54	0.7±0.1	1.5±0.1	1.02555
496	102171605	aldehyde dehydrogenase 1 family member A1	422.1±15.0	858.7±28.2	1.02442
497	102188507	60S ribosomal protein L35 pseudogene	1.1±0.1	2.2±0.8	1.02398
498	102171222	sarcospan	1.1±0.2	2.2±0.3	1.02392
499	102191331	zinc finger protein 484	0.5±0.1	1.0±0.2	1.02347
500	102169414	HNF1 homeobox B	1.8±0.2	3.6±0.7	1.02318
501	106502269	uncharacterized LOC106502269	2.2±1.2	4.4±1.3	1.02268
502	102169726	dopa decarboxylase	9.7±0.9	19.6±0.5	1.0211
503	102179885	aldehyde dehydrogenase 1 family member A3	0.5±0.0	1.0±0.1	1.02102
504	102191048	connective tissue growth factor	4.3±0.2	8.8±0.7	1.02081
505	102173716	glutamate dehydrogenase 1	377.6±10.6	766.0±25.1	1.02068
506	102178119	tubulin alpha-1D chain	4.3±0.2	8.8±0.3	1.0195
507	102181804	microtubule associated protein 9	0.9±0.2	1.9±0.1	1.01941
508	102191397	tachykinin precursor 1	1.7±0.3	3.4±0.4	1.01883
509	102180515	sterol-C5-desaturase	80.5±1.0	163.0±7.0	1.01809
510	102186583	drebrin 1	0.8±0.1	1.6±0.1	1.01763
511	102184607	ribosomal protein S6 kinase A3	3.0±0.1	6.0±0.1	1.01761
512	102168970	40S ribosomal protein S18 pseudogene	1.9±0.7	3.8±1.0	1.01681
513	102168867	mesencephalic astrocyte derived neurotrophic factor	79.0±7.3	159.8±1.7	1.01579
514	102182787	golgi membrane protein 1	1.9±0.1	3.9±0.5	1.01349
515	102172354	prenylcysteine oxidase 1 like	0.9±0.2	1.8±0.1	1.01294
516	102187005	chromosome 21 C14orf79 homolog	0.7±0.2	1.5±0.1	1.01118
517	102174696	RAB40B, member RAS oncogene family	1.1±0.1	2.3±0.4	1.01113
518	102187515	torsin-1A-interacting protein 2	3.1±0.1	6.3±0.2	1.01102
519	102169070	atypical chemokine receptor 3	1.7±0.1	3.4±0.3	1.01086
520	102176560	filamin A interacting protein 1 like	1.9±0.2	3.8±0.1	1.01035
521	102168803	citrate synthase	4.0±0.1	8.1±0.2	1.00994
522	102187809	glycerol kinase 5 (putative)	3.8±0.4	7.7±0.3	1.0096
523	102176732	myeloid leukemia factor 1	0.6±0.1	1.2±0.3	1.00955
524	102170746	profilin-2	1.2±0.5	2.4±0.4	1.00833
525	102188569	complement C1r subcomponent-like	3.2±0.4	6.4±0.2	1.00768
526	102179486	solute carrier family 1 member 4	1.7±0.2	3.3±0.1	1.00722
527	102178388	protein phosphatase 1 regulatory inhibitor subunit 14A	60.4±8.9	121.3±9.5	1.0067
528	100861120	transmembrane 7 superfamily member 2	99.7±8.4	200.3±10.7	1.00651
529	102185529	leucine rich single-pass membrane protein 1	0.6±0.2	1.1±0.2	1.00569
530	102188646	GLIS family zinc finger 2	0.6±0.2	1.1±0.2	1.00517
531	102191069	glutamate-ammonia ligase	92.9±0.9	185.0±9.8	1.00358
532	102175889	C-C motif chemokine 2	11.5±0.5	23.0±1.4	1.00311
533	102183389	paternally expressed 10	1.8±0.0	3.6±0.2	1.00097
534	106501817	zinc finger protein 746-like	23.8±1.8	47.7±11.1	1.00096
535	102171147	RELB proto-oncogene, NF-kB subunit	2.5±0.2	5.0±0.8	0.997988
536	106501824	ankyrin repeat domain-containing protein 11 pseudogene	11.4±2.8	22.7±6.0	0.997859
537	102190721	CAP-Gly domain containing linker protein 1	3.2±0.2	6.3±0.1	0.99751
538	102182275	adenylate kinase 4	3.0±0.3	6.1±0.3	0.997063
539	102182125	Niemann-Pick C1 protein-like	10.6±3.0	21.1±8.1	0.996851
540	102186924	FLYWCH family member 2	3.9±0.3	7.8±0.1	0.996835
541	102183758	5'-nucleotidase, cytosolic II	35.7±1.4	17.8±0.5	-1.00002
542	102170823	cytochrome P450 1A1	275.8±8.5	137.9±5.4	-1.00006
543	100860854	argininosuccinate lyase	524.0±24.7	326.9±9.1	-1.0003
544	102170727	abhydrolase domain containing 15	8.1±0.6	4.0±0.2	-1.00139
545	102189146	hydroxycarboxylic acid receptor 2	1.4±0.2	0.7±0.2	-1.00144
546	100861279	adipocyte fatty acid-binding protein	2.2±0.7	1.1±0.6	-1.00154
547	102168964	linker for activation of T-cells family member 2	9.8±0.7	4.9±0.5	-1.00174
548	102181987	acyl-CoA dehydrogenase, very long chain	338.2±15.8	176.2±4.0	-1.00296
549	102172205	serotransferrin	6492.3±293.3	3239.2±230.1	-1.00311
550	102182052	neuralized E3 ubiquitin protein ligase 2	8.0±1.0	4.0±0.3	-0.995418
551	102189850	regulatory factor X1	4.8±0.1	2.4±0.4	-0.997103
552	102180453	carboxypeptidase N subunit 1	60.3±2.2	30.1±0.3	-1.0051
553	102172372	acetyl-CoA acetyltransferase 1	377.4±13.0	188.0±7.4	-1.00543
554	102171093	zinc finger CCCH-type containing 4	2.8±0.4	1.4±0.1	-1.0059
555	102182581	guanine nucleotide-binding protein G(I)/G(S)/G(O) subunit gamma-7	2.4±0.1	1.2±0.1	-1.00604
556	102172941	multiple C2 and transmembrane domain containing 2	1.3±0.1	0.6±0.1	-1.00877
557	102178888	transmembrane protease, serine 6	71.0±2.5	35.3±1.2	-1.00967
558	102179019	F-box and WD repeat domain containing 5	88.5±6.6	43.9±1.9	-1.00977
559	100861144	insulin induced gene 2	40.5±2.4	20.1±0.7	-1.01167
560	100861280	xanthine dehydrogenase	44.7±1.4	22.1±0.6	-1.01212
561	102171689	Rac GTPase activating protein 1	1.8±0.1	0.9±0.1	-1.0125
562	102189710	claudin 1	40.2±0.9	19.9±0.4	-1.01253
563	102179612	carbamoyl-phosphate synthase 1	443.0±3.9	257.7±6.0	-1.01284
564	102175114	leukocyte immunoglobulin-like receptor subfamily A member 5	1.9±0.2	1.0±0.1	-1.01344
565	102179959	solute carrier family 25 member 30	11.6±0.8	5.8±0.2	-1.01362
566	100860879	argininosuccinate synthase 1	1993.0±88.7	1134.6±28.9	-1.0151
567	102181787	N-acetyltransferase 8 (putative)	1.5±0.3	0.7±0.1	-1.01649
568	102172318	tripartite motif containing 50	1.7±0.2	0.8±0.1	-1.01805
569	102180692	vasohibin 2	7.7±0.2	3.8±0.2	-1.01835
570	102174044	antileukoproteinase	1.0±0.5	0.5±0.2	-1.01899
571	102168874	neuroblastoma suppressor of tumorigenicity 1	14.4±1.4	7.1±0.2	-1.02108
572	100861063	glutamic-oxaloacetic transaminase 1	86.4±3.7	44.0±0.5	-1.0217
573	102179072	calcium binding and coiled-coil domain 1	39.2±0.8	19.3±0.9	-1.02231
574	102173435	ATP binding cassette subfamily A member 3	7.4±0.5	3.7±0.2	-1.02246
575	102188635	MX dynamin like GTPase 1	19.0±0.5	9.4±0.6	-1.02345
576	102170345	selectin L	1.4±0.4	0.7±0.0	-1.0249
577	102179230	complement component 5a receptor 2	4.1±0.2	2.0±0.1	-1.02556
578	102173910	growth factor receptor bound protein 10	17.8±0.5	8.7±0.3	-1.0267
579	102170734	acyl-CoA oxidase 1	94.6±2.5	46.4±0.5	-1.02798
580	106503633	uncharacterized LOC106503633	17.9±1.0	8.8±0.7	-1.02807
581	102168522	UDP-glucuronosyltransferase 2A1	89.7±7.4	44.0±3.5	-1.02878
582	102186466	complement C1r subcomponent-like protein	10.8±0.9	5.3±0.7	-1.02881
583	102190309	PRELI domain containing protein 3B pseudogene	1.5±0.2	0.7±0.1	-1.02962
584	106504034	EF-hand calcium-binding domain-containing protein 4A-like	2.0±0.0	1.0±0.1	-1.03015
585	102177266	aspartyl-tRNA synthetase 2, mitochondrial	5.0±0.2	2.5±0.3	-1.03041
586	106501820	serpin A3-5-like	1376.0±105.4	673.2±29.2	-1.03141
587	106502477	uncharacterized LOC106502477	6.6±1.0	3.2±0.4	-1.03206
588	106502679	uncharacterized LOC106502679	1.8±0.2	0.9±0.1	-1.03338
589	102169793	primary amine oxidase, liver isozyme	421.5±3.4	205.9±16.7	-1.03351
590	102188428	solute carrier organic anion transporter family member 2B1	67.6±4.7	33.0±0.8	-1.03381
591	102170227	mucosal vascular addressin cell adhesion molecule 1	4.4±0.5	2.1±0.0	-1.03385
592	102190405	transcription factor 19	1.2±0.2	0.6±0.2	-1.03497
593	106504012	liver carboxylesterase	596.0±70.2	290.6±3.5	-1.03609
594	102190138	uncharacterized LOC102190138	1.2±1.0	0.6±0.6	-1.03703
595	102172917	snail family transcriptional repressor 1	1.1±0.4	0.5±0.2	-1.03729
596	106503940	leukocyte receptor cluster member 9	5.7±0.4	2.8±0.7	-1.03769
597	102171064	high mobility group box 2	25.2±2.9	12.3±0.6	-1.03776
598	102178253	cat eye syndrome critical region protein 2	2.2±0.2	1.1±0.2	-1.03831
599	102179140	claudin 14	45.7±2.8	22.2±0.9	-1.0386
600	102184403	TRPM8 channel-associated factor 1	3.8±0.5	1.8±0.1	-1.04085
601	102183685	fibroblast growth factor receptor 4	12.0±0.4	5.8±0.1	-1.04185
602	100861080	sphingosine-1-phosphate lyase 1	92.6±2.2	44.9±1.2	-1.04286
603	102171699	phosphoribosyl pyrophosphate synthetase 2	7.2±0.4	3.5±0.1	-1.04375
604	102177690	C-type lectin domain family 2 member L	2.2±0.2	1.1±0.3	-1.04384
605	102177249	UDP-glucose pyrophosphorylase 2	220.7±6.1	107.0±6.6	-1.04406
606	106503557	calpain-15-like	3.3±0.6	1.6±0.2	-1.0464
607	102171123	kinesin family member 20B	1.6±0.1	0.8±0.0	-1.04689
608	102183915	chromosome 1 C3orf33 homolog	3.7±0.6	1.8±0.3	-1.04751
609	102175171	glutathione S-transferase A4	26.7±0.3	12.9±0.6	-1.05034
610	102170223	protein tyrosine phosphatase, receptor type S	5.1±0.4	2.5±0.2	-1.05046
611	102182508	T-cell receptor alpha chain C region-like	8.0±0.2	3.9±0.3	-1.05051
612	102175560	alpha-2-macroglobulin	459.7±21.2	222.0±5.5	-1.05055
613	102179809	integrin subunit alpha E	1.6±0.2	0.8±0.1	-1.05154
614	102168552	uncharacterized LOC102168552	36.1±1.3	17.4±1.2	-1.05196
615	102168524	patatin like phospholipase domain containing 4	2.6±0.4	1.3±0.2	-1.05307
616	102183756	free fatty acid receptor 4	10.4±0.6	5.0±0.3	-1.05311
617	102168467	TOX high mobility group box family member 2	3.6±0.3	1.7±0.1	-1.05353
618	102178778	uncharacterized LOC102178778	9.5±0.8	4.6±0.5	-1.05356
619	102183117	desmoglein 3	3.1±0.6	1.5±0.1	-1.05557
620	102177866	acyl-CoA synthetase long chain family member 1	53.0±1.8	32.2±0.6	-1.05642
621	102177673	uncharacterized LOC102177673	24.5±2.7	11.8±0.9	-1.05648
622	102168228	uricase	88.0±1.5	42.3±3.2	-1.05674
623	102190094	neuronal tyrosine phosphorylated phosphoinositide-3-kinase adaptor 1	7.7±0.5	3.7±0.5	-1.05722
624	102169171	sulfotransferase family 1B member 1	3.2±0.3	1.6±0.2	-1.05837
625	102175591	family with sequence similarity 107 member B	60.3±1.3	29.0±1.4	-1.05844
626	102176684	Ig lambda chain V-I region BL2-like	34.1±0.6	16.4±4.5	-1.05848
627	106502607	uncharacterized LOC106502607	9.3±5.6	4.5±2.3	-1.05853
628	102182219	uncharacterized LOC102182219	3.2±0.4	1.6±0.1	-1.05879
629	102173729	solute carrier family 27 member 1	3.8±0.2	1.8±0.4	-1.0603
630	102186187	chromosome 28 C10orf10 homolog	11.5±0.7	5.5±0.4	-1.06046
631	100860941	kelch-like protein 25	213.9±32.2	102.5±19.7	-1.06154
632	102176002	tropomodulin 4	7.1±0.6	3.4±0.2	-1.06229
633	102188704	uncharacterized LOC102188704	8.8±0.8	4.2±2.2	-1.06323
634	106502813	WD repeat-containing protein KIAA1875-like	4.7±0.6	2.3±0.8	-1.06551
635	102187133	proprotein convertase subtilisin/kexin type 5	3.1±0.1	1.5±0.2	-1.06593
636	102183299	coiled-coil domain containing 38	1.4±0.2	0.7±0.1	-1.06613
637	102178525	SH3 domain and tetratricopeptide repeats 1	15.9±0.4	7.6±1.0	-1.06877
638	106503396	amnion associated transmembrane protein	687.1±37.4	327.5±85.7	-1.06909
639	102186671	histone lysine demethylase PHF8	2.8±0.1	1.3±0.1	-1.06942
640	102180706	iodothyronine deiodinase 3	6.3±0.7	3.0±0.4	-1.07012
641	102178796	tetraspanin 14	6.4±0.2	3.1±0.3	-1.07054
642	102185756	bactericidal/permeability-increasing protein	2.7±0.3	1.3±0.2	-1.07251
643	102183192	PHD finger protein 7	1.1±0.1	0.5±0.0	-1.07316
644	102177872	C1q and TNF related 6	2.4±0.1	1.2±0.0	-1.07375
645	102189046	hydroxyacyl-CoA dehydrogenase/3-ketoacyl-CoA thiolase/enoyl-CoA hydratase (trifunctional protein), alpha subunit	83.8±0.7	39.8±0.5	-1.07549
646	102175746	pulmonary surfactant-associated protein A	5.0±0.4	2.4±0.1	-1.07612
647	102188376	fibrinogen like 2	6.1±0.5	2.9±0.0	-1.07703
648	102178647	uncharacterized LOC102178647	55.5±5.1	26.3±1.3	-1.07767
649	102170848	islet cell autoantigen 1	3.1±0.2	1.5±0.1	-1.07889
650	102186348	cysteine and serine rich nuclear protein 1	5.4±0.1	2.6±0.1	-1.08103
651	102179878	WAP four-disulfide core domain protein 18	5.8±1.0	2.8±0.2	-1.08266
652	106503451	uncharacterized LOC106503451	3.5±0.5	1.6±0.7	-1.08345
653	102168785	tuftelin 1	3.3±0.4	1.6±0.1	-1.08346
654	102188033	complement C3	1255.7±206.1	592.4±44.6	-1.08395
655	106503390	uncharacterized LOC106503390	7.0±1.0	3.3±1.2	-1.08762
656	102171595	perilipin 5	59.2±2.1	27.8±1.0	-1.09145
657	102185558	2'-5'-oligoadenylate synthase 1-like	7.1±0.4	3.3±0.6	-1.09233
658	102191114	solute carrier family 38 member 2	22.4±0.9	10.5±0.2	-1.09238
659	102169323	sphingomyelin phosphodiesterase 3	1.2±0.1	0.6±0.0	-1.09247
660	102182638	tetratricopeptide repeat and ankyrin repeat containing 1	13.9±0.6	6.5±0.4	-1.09376
661	102185095	MAM domain containing 4	2.2±1.0	1.0±0.3	-1.09819
662	102183446	malonyl-CoA decarboxylase	53.8±3.3	28.9±1.5	-1.09901
663	102170414	kelch-like protein 22 pseudogene	25.1±6.2	11.7±2.2	-1.09919
664	102172703	uncharacterized LOC102172703	1.0±0.2	0.5±0.1	-1.0996
665	106503140	glioma tumor suppressor candidate region gene 1 protein-like	2.4±0.8	1.1±0.4	-1.09998
666	102185744	fructose-bisphosphatase 2	3.6±0.2	1.7±0.3	-1.10056
667	102179727	inositol 1,4,5-trisphosphate receptor-interacting protein-like 2	1.3±0.8	0.6±0.2	-1.10243
668	102168876	S100 calcium binding protein A8	8.3±1.8	3.9±0.3	-1.10323
669	106503659	rho guanine nucleotide exchange factor 10-like	2.9±2.9	1.4±1.4	-1.10385
670	102179962	WD repeat-containing protein KIAA1875-like	1.7±0.3	0.8±0.0	-1.10516
671	102182093	transmembrane protein 120A	70.3±5.8	32.7±2.0	-1.10563
672	102184356	tumor protein p53 inducible nuclear protein 1	31.6±2.1	14.7±0.1	-1.10612
673	102189484	estrogen receptor 1	8.9±0.1	4.1±0.2	-1.10831
674	102179867	apolipoprotein A-I	6961.4±540.3	3224.0±24.2	-1.11051
675	100860760	metallothionein 3	8.9±1.6	4.1±0.6	-1.11274
676	102185096	uncharacterized LOC102185096	8.3±0.4	3.8±0.3	-1.11324
677	102170046	apolipoprotein C2	2009.9±113.9	928.9±14.5	-1.1135
678	102189384	diacylglycerol kinase theta	2.8±0.7	1.3±0.2	-1.11452
679	102176934	neuronal cell adhesion molecule	2.7±0.2	1.3±0.1	-1.11562
680	100861132	RAB30, member RAS oncogene family	3.4±0.4	1.6±0.4	-1.11668
681	106503871	palmitoyltransferase ZDHHC6 pseudogene	1.3±0.0	0.6±0.1	-1.1173
682	102176224	testis-specific Y-encoded protein 1-like	3.9±0.6	1.8±0.4	-1.12002
683	102191099	cytochrome P450 2J2	2.2±0.2	1.0±0.1	-1.12118
684	102183698	cell growth regulator with EF-hand domain 1	7.5±0.3	3.4±0.5	-1.12212
685	102170866	GTPase IMAP family member 4	3.0±0.3	1.4±0.2	-1.12252
686	102175642	ORAI calcium release-activated calcium modulator 2	2.3±0.1	1.1±0.1	-1.12308
687	102191712	peptidyl-tRNA hydrolase domain containing 1	20.6±2.3	9.4±0.5	-1.12402
688	102175502	myocilin	11.2±1.2	5.1±1.6	-1.12951
689	102177093	CD79b molecule	2.7±0.6	1.2±0.4	-1.13
690	102180236	oocyte-expressed protein homolog	1.3±0.6	0.6±0.6	-1.13183
691	102183524	ATPase copper transporting beta	7.7±0.6	3.5±0.3	-1.13355
692	102176635	thioredoxin like 4B	19.9±1.2	9.1±0.2	-1.13479
693	102179280	docking protein 3	2.2±0.7	1.0±0.3	-1.13615
694	106503257	uncharacterized LOC106503257	3.0±0.8	1.4±0.4	-1.13814
695	102168314	uncharacterized LOC102168314	1.2±0.3	0.6±0.2	-1.13826
696	102175876	hemoglobin subunit beta-A-like	8.5±0.8	3.9±0.9	-1.13838
697	102179562	solute carrier family 25 member 48	6.6±0.3	3.0±0.4	-1.13905
698	106503728	serum amyloid A protein	13.6±1.4	6.2±0.7	-1.13976
699	106503160	zinc finger protein 581	11.7±7.2	5.3±1.5	-1.13977
700	102185739	cytochrome P450 2C18	144.6±6.4	65.6±2.0	-1.14084
701	102190068	solute carrier family 47 member 1	3.9±0.3	1.8±0.2	-1.14247
702	102171030	kielin/chordin-like protein	1.4±0.2	0.7±0.1	-1.14287
703	102174380	beta-galactosidase-1-like protein 3	1.1±0.2	0.5±0.1	-1.14333
704	102180988	carnitine palmitoyltransferase 2	33.6±2.4	17.9±0.6	-1.1441
705	102182147	myosin light chain kinase 2	1.2±0.1	0.5±0.1	-1.14453
706	102176496	trophinin associated protein	2.1±0.2	0.9±0.1	-1.14476
707	106501787	zinc finger protein 211	1.0±0.0	0.5±0.1	-1.14506
708	102171252	solute carrier family 25 member 25	36.7±1.9	16.6±0.3	-1.14542
709	102168678	protein mago nashi homolog 2 pseudogene	2.8±0.5	1.3±0.5	-1.14557
710	102175765	aldolase, fructose-bisphosphate B	4267.0±240.9	1924.2±82.6	-1.14895
711	102171613	arginase 2	1.2±0.3	0.7±0.3	-1.15128
712	102169846	estrogen sulfotransferase	190.2±2.5	85.5±5.6	-1.15318
713	106502497	FERM domain containing 1	2.9±1.1	1.3±0.2	-1.15342
714	102181962	acyl-coenzyme A thioesterase 1	3.0±0.1	1.3±0.2	-1.15694
715	106502665	uncharacterized LOC106502665	6.6±0.9	3.0±0.7	-1.15731
716	102190635	XIAP associated factor 1	15.2±1.3	6.8±0.1	-1.16005
717	102187185	alanine-glyoxylate aminotransferase	63.8±3.2	28.5±0.4	-1.16132
718	102174687	CD79a molecule	3.8±0.8	1.7±0.4	-1.16187
719	102181477	uncharacterized LOC102181477	1.9±0.3	0.9±0.2	-1.16244
720	102184496	coagulation factor XI	28.8±0.8	12.8±0.1	-1.1632
721	102187777	Kruppel like factor 11	7.4±0.6	3.3±0.4	-1.16387
722	106504044	telomere length regulation protein TEL2 homolog	4.3±1.9	1.9±0.7	-1.16419
723	102178812	E3 ubiquitin-protein ligase TRIM11-like	1.8±0.7	0.8±0.1	-1.16535
724	102185805	indolethylamine N-methyltransferase-like	1.4±0.1	0.6±0.1	-1.16731
725	102179676	fat storage inducing transmembrane protein 1	7.6±1.1	3.4±0.5	-1.1708
726	102177658	MAX network transcriptional repressor	1.4±0.2	0.6±0.1	-1.17317
727	102171522	FOS like 2, AP-1 transcription factor subunit	10.5±1.1	4.7±0.4	-1.17323
728	102187210	carnitine palmitoyltransferase 1B	2.1±0.2	1.3±0.1	-1.17328
729	102186029	lipopolysaccharide binding protein	368.8±13.2	163.5±5.6	-1.17336
730	106501815	A disintegrin and metalloproteinase with thrombospondin motifs 1-like	4.7±4.7	2.1±1.3	-1.17369
731	102183883	F-box protein 48	2.4±0.1	1.1±0.2	-1.17479
732	102175486	angiogenin-2-like	16.7±1.6	7.4±0.8	-1.17599
733	102170232	transducin-like enhancer protein 1	28.0±0.1	12.4±0.5	-1.17646
734	102190390	cyclin A2	2.9±0.3	1.3±0.0	-1.18005
735	102172341	uncharacterized LOC102172341	2.1±0.1	0.9±0.2	-1.18255
736	100860853	arginase 1	853.9±49.0	375.2±32.1	-1.18644
737	102174703	collagen type XVIII alpha 1 chain	462.0±13.2	203.0±9.0	-1.18676
738	102188116	glutaminase 2	79.9±2.1	32.8±1.1	-1.18873
739	106501852	complement C4 pseudogene	23941.5±2151.9	10498.9±396.5	-1.18928
740	102168315	stannin	3.0±0.3	1.3±0.2	-1.18934
741	102173757	upper zone of growth plate and cartilage matrix associated	1.7±0.5	0.7±0.2	-1.19541
742	102186478	Ig lambda chain V-1 region-like	26.3±8.6	11.5±5.4	-1.19774
743	102190798	DAB2 interacting protein	3.6±0.3	1.6±0.3	-1.19908
744	102183434	ZPR1 zinc finger	38.5±1.0	16.8±1.2	-1.19932
745	102187695	FXYD domain containing ion transport regulator 6	21.8±0.8	9.5±0.8	-1.19939
746	102171745	store-operated calcium entry regulator STIMATE	106.3±8.8	46.2±0.6	-1.2023
747	102179958	ficolin 1	5.3±0.7	2.3±0.3	-1.20433
748	102178023	solute carrier family 26 member 8	1.0±0.1	0.4±0.1	-1.20522
749	102172141	leukocyte immunoglobulin-like receptor subfamily B member 3	1.8±0.2	0.8±0.2	-1.20744
750	102191659	Pim-1 proto-oncogene, serine/threonine kinase	12.3±0.6	5.3±0.1	-1.20863
751	102171207	putative homeodomain transcription factor 1	2.0±0.0	0.9±0.0	-1.21135
752	102181439	adenosine deaminase like	2.9±0.2	1.3±0.1	-1.2141
753	102178715	HOP homeobox	28.6±4.4	12.3±0.3	-1.21569
754	102175225	interferon-induced very large GTPase 1-like	1.8±0.1	0.8±0.1	-1.21645
755	102182346	family with sequence similarity 169 member B	2.9±0.2	1.2±0.2	-1.21699
756	102183985	apolipoprotein C3	5967.7±687.5	2565.5±170.1	-1.21792
757	100860874	C-X-C motif chemokine receptor 3	1.6±0.2	0.7±0.2	-1.21806
758	106503418	uncharacterized LOC106503418	2.1±0.2	0.9±0.3	-1.21941
759	102182800	interleukin 1 receptor antagonist	66.0±1.8	28.3±1.2	-1.22068
760	102181949	uncharacterized LOC102181949	1.5±0.8	0.6±0.6	-1.22087
761	102182274	acyl-CoA synthetase medium chain family member 1	801.1±21.6	343.5±10.8	-1.22169
762	102188986	HLA class II histocompatibility antigen, DO alpha chain	5.2±0.2	2.2±0.0	-1.22276
763	102183655	uncharacterized LOC102183655	1.0±0.1	0.4±0.1	-1.22359
764	102174802	zinc finger protein 157-like	1.7±0.2	0.7±0.0	-1.22729
765	102187711	suppressor of cytokine signaling 3	19.2±0.1	8.2±0.5	-1.22969
766	102183455	putative protein FAM172B	1.6±0.3	0.7±0.2	-1.23212
767	102171048	chromosome X CXorf21 homolog	1.1±0.0	0.5±0.1	-1.23336
768	102173322	collagen beta(1-O)galactosyltransferase 2	3.3±0.4	1.4±0.2	-1.23383
769	102173018	E2F transcription factor 1	1.8±0.2	0.8±0.1	-1.23771
770	102181248	abhydrolase domain containing 5	14.3±0.3	6.1±0.3	-1.23801
771	106503943	leukocyte immunoglobulin-like receptor subfamily A member 6	1.2±0.3	0.5±0.2	-1.24335
772	102186615	complement C3d receptor 2	5.8±0.1	2.5±0.3	-1.24352
773	102179270	calcium release activated channel regulator 2B	9.0±1.7	3.8±0.7	-1.24493
774	106503141	transmembrane protein 160	35.6±35.6	15.0±15.0	-1.24714
775	102169153	tweety family member 3	6.5±0.5	2.7±0.2	-1.25903
776	102184818	arachidonate 5-lipoxygenase activating protein	1.7±0.2	0.7±0.3	-1.26118
777	102185201	Fc fragment of IgM receptor	1.5±0.4	0.6±0.1	-1.26254
778	102189738	apolipoprotein F	679.1±7.3	282.0±14.7	-1.2679
779	102169415	tubulin tyrosine ligase like 6	2.7±0.1	1.1±0.3	-1.27446
780	102182569	solute carrier family 37 member 2	5.6±0.2	2.3±0.1	-1.27652
781	102173557	uncharacterized LOC102173557	3.7±1.0	1.5±0.7	-1.27768
782	106502001	uncharacterized LOC106502001	20.8±2.3	8.6±0.8	-1.27921
783	102172854	SH2 domain containing 2A	1.3±0.2	0.5±0.1	-1.28112
784	102176682	non-SMC condensin I complex subunit G	1.4±0.1	0.6±0.1	-1.28935
785	102173139	stathmin 1	20.7±0.6	8.4±1.0	-1.29473
786	102183933	dynein cytoplasmic 1 intermediate chain 1	1.5±0.2	0.6±0.2	-1.29504
787	106502729	gamma-tubulin complex component 3-like	3.6±0.7	1.5±0.3	-1.29765
788	102173636	hypoxia inducible lipid droplet associated	7.0±1.0	2.9±0.2	-1.29989
789	106502098	myosin-1	18.3±2.9	7.4±0.7	-1.30081
790	102179213	cell division cycle 25B	1.7±0.1	0.7±0.1	-1.30232
791	106501814	acyl-coenzyme A thioesterase 4 pseudogene	209.0±32.4	84.7±19.0	-1.30244
792	102169790	leucine rich repeat LGI family member 4	14.5±1.5	5.9±0.8	-1.30756
793	102172807	basal cell adhesion molecule (Lutheran blood group)	536.4±34.2	216.1±8.2	-1.31189
794	102169839	integrin subunit alpha 7	1.7±0.1	0.7±0.1	-1.31344
795	102191103	inhibitor of growth family member 5	2.9±1.4	1.2±1.2	-1.31753
796	102170693	complement C4-A-like	251.0±17.3	100.4±6.7	-1.32147
797	102178903	cytochrome P450 4A11	635.1±14.2	254.1±6.9	-1.32174
798	106503135	uncharacterized LOC106503135	33.1±1.7	13.2±0.1	-1.32306
799	102171502	RUN domain-containing protein 3B	1.7±0.1	0.7±0.1	-1.3253
800	102187555	3'-phosphoadenosine 5'-phosphosulfate synthase 2	69.4±3.1	27.7±0.4	-1.32682
801	102178071	Rho guanine nucleotide exchange factor 39	2.2±0.3	0.9±0.3	-1.33204
802	102183971	abhydrolase domain containing 1	17.2±0.9	6.8±0.4	-1.33253
803	102181858	docosahexaenoic acid omega-hydroxylase CYP4F3-like	70.7±4.1	28.1±1.2	-1.33259
804	102175546	colony stimulating factor 3 receptor	1.9±0.2	0.8±0.2	-1.33265
805	102184166	uncharacterized LOC102184166	13.6±1.3	5.4±0.4	-1.33379
806	102186385	GTPase IMAP family member 6	7.1±0.3	2.8±0.6	-1.33559
807	106502917	uncharacterized LOC106502917	7.3±0.2	2.9±0.6	-1.33626
808	102183511	elongation factor for RNA polymerase II 2	3.1±0.2	1.2±0.1	-1.34338
809	102169316	transmembrane protein 25	74.0±3.8	29.1±1.5	-1.34446
810	102172019	translation initiation factor IF-2-like	4.2±0.7	1.6±0.2	-1.34569
811	102185784	alanyl aminopeptidase, membrane	4.4±0.0	1.7±0.2	-1.3502
812	102189753	complement C4	369.2±13.2	144.8±4.8	-1.3508
813	102185639	GRB2-related adaptor protein 2	1.1±0.1	0.4±0.1	-1.35114
814	102185658	zinc finger and BTB domain containing 25	1.1±0.2	0.4±0.1	-1.35122
815	102175447	FK506 binding protein 5	7.8±0.4	3.1±0.2	-1.35349
816	102191238	L-xylulose reductase	220.5±6.0	86.2±5.8	-1.3543
817	102185371	ribonucleotide reductase regulatory subunit M2	4.1±0.5	1.6±0.5	-1.35503
818	102177293	uncharacterized LOC102177293	10.0±1.4	3.9±1.4	-1.35771
819	102169764	multifunctional protein ADE2 pseudogene	4.7±0.2	1.8±0.2	-1.35871
820	106502118	chordin-like	69.8±4.0	27.2±2.8	-1.36036
821	102173007	RAS guanyl releasing protein 1	1.1±0.1	0.4±0.1	-1.36328
822	102173618	EGF like domain multiple 8	2.4±0.2	0.9±0.1	-1.36352
823	102174688	zinc finger protein 664	1.0±0.3	0.4±0.2	-1.36455
824	106501870	complement C4-B-like	692.7±100.1	268.9±10.5	-1.36523
825	102188934	myo-inositol oxygenase	433.3±20.0	167.7±6.9	-1.36987
826	106501840	GTPase IMAP family member 1-like	73.8±4.8	28.5±1.3	-1.37132
827	102185636	histidine ammonia-lyase	47.2±0.4	17.0±1.1	-1.37529
828	102173119	inhibitor of CDK, cyclin A1 interacting protein 1	3.2±0.0	1.2±0.0	-1.37761
829	106503979	GTPase IMAP family member 8	2.5±0.5	1.0±0.1	-1.38114
830	102180590	SMC5-SMC6 complex localization factor 1	4.1±0.0	1.6±0.1	-1.38186
831	102179448	prolyl 4-hydroxylase subunit alpha 1	20.6±0.3	7.8±0.4	-1.39635
832	102188588	complement C4-A	639.3±37.6	242.2±3.6	-1.40047
833	102172711	complement C4-A-like	73.2±13.4	27.6±2.2	-1.40517
834	102172507	maestro	1.7±0.2	0.7±0.1	-1.406
835	102171991	Scm like with four mbt domains 2	1.5±0.1	0.5±0.0	-1.40716
836	102172269	dehydrogenase/reductase 7	1195.9±49.6	449.0±23.0	-1.41319
837	102169025	solute carrier family 24 member 3	2.1±0.1	0.8±0.1	-1.41572
838	102187969	neuraminidase 3	1.4±0.1	0.5±0.0	-1.41757
839	102190475	RHO family interacting cell polarization regulator 2	1.7±0.3	0.6±0.1	-1.41828
840	106503243	uncharacterized LOC106503243	4.7±0.5	1.8±0.2	-1.42061
841	102189434	arylacetamide deacetylase	63.1±1.5	23.6±0.8	-1.42074
842	102180141	apolipoprotein A1	2577.8±181.5	962.3±36.4	-1.42149
843	102186826	potassium voltage-gated channel interacting protein 2	4.3±0.3	1.6±0.1	-1.42351
844	102182010	amidophosphoribosyltransferase pseudogene	1.7±0.1	0.6±0.2	-1.42368
845	102168456	PCNA clamp associated factor	1.9±0.1	0.7±0.1	-1.42928
846	102171247	C2 calcium-dependent domain-containing protein 4A	2.0±1.1	0.8±0.8	-1.43364
847	102172899	vanin 1	180.5±2.7	66.7±2.5	-1.43643
848	102172881	CD38 molecule	4.4±0.4	1.6±0.5	-1.43831
849	102177837	ATP binding cassette subfamily A member 6	13.0±0.6	4.8±0.1	-1.44061
850	102170791	kinetochore localized astrin/SPAG5 binding protein	5.8±0.5	2.1±0.2	-1.44227
851	102183095	LY6/PLAUR domain containing 3	1.1±0.3	0.4±0.2	-1.44667
852	102177566	amidophosphoribosyltransferase pseudogene	1.7±0.1	0.6±0.2	-1.44748
853	102174471	myeloid cell surface antigen CD33	1.8±0.3	0.7±0.2	-1.44855
854	102185992	neuropeptide Y receptor Y5	2.3±0.1	0.8±0.2	-1.45105
855	106503262	uncharacterized LOC106503262	1.0±0.0	0.4±0.4	-1.45516
856	102170694	zinc finger protein 726-like	1.0±0.2	0.4±0.2	-1.45532
857	102173121	BRCA1, DNA repair associated	2.3±0.2	0.8±0.1	-1.4625
858	106503934	zinc finger protein 296	1.1±0.7	0.4±0.2	-1.46326
859	102177127	eukaryotic translation initiation factor 3 subunit F pseudogene	2.3±0.5	0.8±0.1	-1.46389
860	102174187	family with sequence similarity 89 member A	113.2±6.4	40.9±0.7	-1.46756
861	102184764	acetyl-CoA acyltransferase 1	1292.5±70.2	467.3±11.3	-1.46772
862	100860825	chitinase 3 like 1	6.1±0.8	2.2±0.2	-1.46982
863	102171970	40S ribosomal protein S17-like	1.2±0.3	0.4±0.1	-1.47543
864	102184421	ubiquitin like with PHD and ring finger domains 1	1.4±0.2	0.5±0.1	-1.47884
865	102178833	oxoeicosanoid receptor 1	3.4±0.5	1.2±0.2	-1.47906
866	102174243	aurora kinase B	1.4±0.2	0.5±0.1	-1.48026
867	106502340	uncharacterized LOC106502340	4.3±0.4	1.5±0.8	-1.48195
868	106503990	uncharacterized LOC106503990	1.2±0.2	0.4±0.1	-1.48228
869	106503173	zinc finger and BTB domain containing 45	3.5±1.0	1.2±0.1	-1.4849
870	106503975	uncharacterized LOC106503975	3.3±1.0	1.2±0.9	-1.48814
871	106503651	uncharacterized LOC106503651	19.9±1.1	7.1±0.4	-1.48885
872	102185317	tissue factor pathway inhibitor	35.8±1.3	12.7±0.6	-1.50112
873	102182411	solute carrier family 22 member 17	4.8±0.4	1.7±0.4	-1.50377
874	102190067	smoothelin like 2	1.4±0.1	0.5±0.1	-1.51344
875	102172314	uncharacterized LOC102172314	3.0±0.2	1.1±0.1	-1.51349
876	102169928	protein kinase AMP-activated non-catalytic subunit beta 2	1.1±0.2	0.4±0.1	-1.51355
877	102186207	Ig lambda chain V-II region NIG-84-like	33.6±4.0	11.7±6.8	-1.5235
878	102190407	transforming acidic coiled-coil containing protein 3	3.6±0.7	1.2±0.1	-1.52402
879	102180987	leptin receptor	23.6±2.5	8.2±0.6	-1.52774
880	102190751	abhydrolase domain containing 3	3.3±0.3	1.1±0.3	-1.52996
881	102177111	NUF2, NDC80 kinetochore complex component	2.0±0.3	0.7±0.1	-1.53096
882	102186067	natural cytotoxicity triggering receptor 3	1.2±0.3	0.4±0.1	-1.53133
883	102189155	uncharacterized LOC102189155	2.6±0.4	0.9±0.0	-1.53482
884	102178500	prostaglandin E receptor 3	1.2±0.1	0.4±0.1	-1.53843
885	106504029	Ig lambda chain V-II region MGC-like	84.1±31.8	29.0±29.0	-1.53866
886	106502866	uncharacterized LOC106502866	3.8±0.9	1.3±1.3	-1.54795
887	102174919	suppressor of variegation 3-9 homolog 1	15.0±0.9	5.1±0.4	-1.54799
888	102174619	cytochrome P450 4A10	5.1±0.2	1.7±0.1	-1.55326
889	102173185	tripartite motif-containing protein 5	3.1±0.1	1.1±0.1	-1.55751
890	106504031	GATA binding protein 2	5.9±1.8	2.0±1.0	-1.56061
891	102176317	granzyme B(G,H)	2.4±0.9	0.8±0.2	-1.57163
892	106501828	tectonin beta-propeller repeat-containing protein 1-like	18.1±11.3	6.1±2.2	-1.57293
893	102176306	uncharacterized LOC102176306	6.9±0.6	2.3±0.2	-1.58187
894	102183980	transmembrane protein 71	1.4±0.2	0.5±0.1	-1.58277
895	102187109	sororin	1.0±0.2	0.3±0.1	-1.59208
896	102187668	testis specific serine kinase 6	2.5±0.4	0.8±0.5	-1.5938
897	106501790	leucine-zipper-like transcriptional regulator 1	1.6±1.0	0.5±0.5	-1.59898
898	102171558	BOLA class I histocompatibility antigen, alpha chain BL3-7-like	7.5±0.6	2.5±0.1	-1.60119
899	102187499	multivesicular body subunit 12B	2.2±0.7	0.7±0.1	-1.6149
900	102184297	histone H1.4	1.8±0.1	0.6±0.2	-1.61611
901	102170532	alpha tocopherol transfer protein like	3.9±0.3	1.3±0.1	-1.61641
902	102176954	Ig heavy chain V region 3-6-like	2.0±2.0	0.7±0.4	-1.61743
903	102177667	coiled-coil domain containing 85C	4.4±2.9	1.4±0.3	-1.623
904	106503213	uncharacterized LOC106503213	4.7±0.9	1.5±0.5	-1.62883
905	102187527	CD7 molecule	9.6±0.3	3.1±0.2	-1.63645
906	102190722	2'-5'-oligoadenylate synthase 1	5.6±0.3	1.8±0.1	-1.6391
907	102169723	cyclin dependent kinase inhibitor 2C	9.8±0.8	3.1±0.3	-1.64056
908	106502276	bone marrow stromal antigen 2-like	1.7±0.2	0.5±0.1	-1.65534
909	106503202	nascent polypeptide-associated complex subunit alpha, muscle-specific form-like	3.3±1.0	1.0±0.5	-1.65678
910	106503223	uncharacterized LOC106503223	5.8±0.8	1.8±0.2	-1.65892
911	106503244	uncharacterized LOC106503244	17.1±1.3	5.4±0.2	-1.66005
912	102187923	carnitine palmitoyltransferase 1A	44.8±2.1	14.2±0.3	-1.66022
913	102190142	RAS like family 11 member A	8.3±0.8	2.6±0.1	-1.66269
914	102186265	FYN binding protein 2	5.6±0.6	1.7±0.2	-1.66829
915	102180722	cytochrome P450 2C23	8.9±0.3	2.8±0.4	-1.67179
916	102183608	Ig kappa chain V-II region RPMI 6410-like	2.3±0.9	0.7±0.7	-1.67538
917	106502071	uncharacterized LOC106502071	1.8±0.9	0.6±0.1	-1.67817
918	102187714	uncharacterized LOC102187714	1.1±0.3	0.3±0.2	-1.67887
919	102188750	lactate dehydrogenase B	343.7±20.6	107.2±5.1	-1.68048
920	102182782	mitochondrial ornithine transporter 2	1.2±0.3	0.4±0.2	-1.68624
921	102184859	low affinity immunoglobulin gamma Fc region receptor II	1.6±0.2	0.5±0.1	-1.68673
922	102172335	CD40 ligand	1.2±0.3	0.4±0.1	-1.68704
923	102185989	MUM1 like 1	1.3±0.1	0.4±0.2	-1.68782
924	102191769	thymosin beta-10 pseudogene	1.9±1.9	0.6±0.6	-1.69019
925	106502165	uncharacterized LOC106502165	3.1±2.2	0.9±0.6	-1.69417
926	102174865	leucine rich colipase like 1	9.3±1.0	2.9±0.1	-1.69669
927	102185877	X-ray repair cross complementing 5	15.7±0.8	4.8±0.3	-1.6978
928	100860950	insulin like growth factor binding protein 5	4.4±0.8	1.3±0.4	-1.7029
929	102177330	unc-5 netrin receptor A	1.0±0.1	0.3±0.1	-1.70712
930	102172148	acyl-CoA thioesterase 12	3.7±0.3	1.1±0.1	-1.70749
931	106503735	neurogranin	3.0±0.9	0.9±0.4	-1.70836
932	106502834	uncharacterized LOC106502834	1.6±0.1	0.5±0.3	-1.70914
933	102171043	proline rich and Gla domain 3	3.3±0.5	1.0±0.2	-1.70964
934	106503967	rho-related BTB domain-containing protein 2-like	3.3±0.3	1.0±0.5	-1.7112
935	102173506	UDP-glucuronosyltransferase 3A1	19.9±2.0	6.1±0.3	-1.71158
936	102169083	uncharacterized LOC102169083	1.1±0.5	0.3±0.2	-1.71645
937	106502219	uncharacterized LOC106502219	17.0±2.8	5.1±0.4	-1.72272
938	102188618	metallothionein-1A	4557.4±348.5	1368.5±91.8	-1.73558
939	102172930	aurora kinase C	3.8±0.4	1.1±0.2	-1.73806
940	102187096	uncharacterized LOC102187096	6.0±0.7	1.8±0.4	-1.74231
941	102170730	glucose-6-phosphatase catalytic subunit	187.5±2.0	55.8±0.8	-1.74847
942	102189464	apolipoprotein F	1075.4±38.8	320.0±20.1	-1.74878
943	102184282	solute carrier family 15 member 2	2.4±0.1	0.7±0.0	-1.75463
944	102172175	membrane spanning 4-domains A1	1.3±0.3	0.4±0.1	-1.75934
945	102169747	leucine rich repeat LGI family member 2	1.2±0.2	0.4±0.0	-1.7605
946	106501751	interferon-induced transmembrane protein 1-like	747.0±73.4	220.0±8.5	-1.76375
947	100861361	cyclin dependent kinase 1	3.5±0.0	1.0±0.1	-1.76591
948	102181854	platelet factor 4	8.3±1.1	2.4±0.2	-1.77062
949	102181830	40S ribosomal protein S20 pseudogene	2.6±0.6	0.8±0.1	-1.77351
950	102179922	pyruvate carboxylase	312.0±11.0	91.2±1.3	-1.77475
951	102183480	protein BEX3-like	1.1±0.2	0.3±0.1	-1.78479
952	102170970	Ig alpha-1 chain C region-like	29.4±0.7	8.5±1.1	-1.78827
953	102169101	tropomodulin 1	1.1±0.2	0.3±0.1	-1.79182
954	102188339	metallothionein-1C	19342.6±2477.4	5571.5±183.3	-1.79564
955	102191204	uncharacterized LOC102191204	4.0±0.3	1.1±0.5	-1.80078
956	102169404	tryptophan 2,3-dioxygenase	132.9±4.4	37.9±0.3	-1.80915
957	106503050	slingshot protein phosphatase 1	2.2±0.3	0.6±0.1	-1.81541
958	102174829	cAMP responsive element binding protein 3 like 3	196.6±4.8	55.7±2.7	-1.81872
959	102191415	Ig mu chain C region membrane-bound form-like	93.4±33.9	26.4±0.9	-1.82261
960	102170009	retinoid X receptor gamma	4.7±0.5	1.3±0.1	-1.82286
961	106503915	HLA class II histocompatibility antigen, DRB1-4 beta chain	9.9±2.2	2.8±0.6	-1.82572
962	102182571	EP300 interacting inhibitor of differentiation 3	4.5±0.3	1.3±0.2	-1.82744
963	102170522	ribonuclease A family member 13 (inactive)	2.1±0.4	0.6±0.2	-1.83058
964	102176354	haptoglobin	8756.3±569.4	2453.4±135.3	-1.83557
965	102169745	high mobility group box 3	2.9±0.8	0.8±0.3	-1.83593
966	106502314	small integral membrane protein 24	1.6±0.6	0.5±0.2	-1.84764
967	102187943	basal cell adhesion molecule-like	408.9±18.1	113.0±6.5	-1.85498
968	102182273	S100 calcium binding protein A9	8.1±0.9	2.2±0.5	-1.85657
969	102183076	FK506 binding protein 1B	2.2±0.3	0.6±0.1	-1.86283
970	102168464	Z-DNA binding protein 1	11.5±0.6	3.2±0.1	-1.86357
971	102187618	serine dehydratase	21.2±1.2	5.8±0.2	-1.86572
972	102179974	centromere protein N	1.5±0.1	0.4±0.1	-1.87129
973	102169231	cathelicidin-1	4.1±0.6	1.1±0.3	-1.87522
974	102189599	zinc fingers and homeoboxes 3	7.3±0.5	2.0±0.2	-1.87583
975	106504019	testis expressed 22	6.1±0.7	1.7±0.5	-1.88447
976	102178318	histone H2B type 1-K	1.2±0.1	0.3±0.2	-1.88517
977	102179606	solute carrier family 25 member 47	976.0±32.9	263.6±13.9	-1.88862
978	106502380	transcription factor SOX-7-like	1.2±0.8	0.3±0.3	-1.89126
979	102188973	topoisomerase (DNA) II alpha	2.7±0.1	0.7±0.0	-1.89852
980	102168428	serum amyloid A protein	356.1±20.7	95.5±5.2	-1.89869
981	102173569	vascular non-inflammatory molecule 2	2.7±0.3	0.7±0.1	-1.90171
982	102174336	uncharacterized LOC102174336	1.4±0.4	0.4±0.1	-1.90576
983	102181210	PDZ binding kinase	1.8±0.4	0.5±0.3	-1.90584
984	102173886	mucin 13, cell surface associated	1.6±0.0	0.4±0.0	-1.9077
985	102188253	thymidine kinase 1	2.4±0.7	0.6±0.3	-1.91575
986	102171507	Fc fragment of IgE receptor II	1.1±0.1	0.3±0.1	-1.91995
987	106502126	interleukin 2 receptor subunit beta	1.3±0.5	0.3±0.2	-1.92866
988	102176990	2'-5'-oligoadenylate synthase 1	2.1±0.2	0.6±0.1	-1.93128
989	102172896	galactose-1-phosphate uridylyltransferase	59.2±2.8	15.4±0.4	-1.9401
990	102181069	bile salt sulfotransferase	100.8±7.3	26.3±4.2	-1.94047
991	102186597	uncharacterized LOC102186597	2.0±0.6	0.5±0.1	-1.94765
992	102173215	solute carrier family 25 member 34	8.5±0.7	2.2±0.2	-1.95033
993	100861213	Bac5 protein	1.7±0.5	0.4±0.2	-1.95839
994	102184901	C-type lectin domain family 2 member E	45.8±5.6	11.8±2.1	-1.96199
995	106502804	uncharacterized LOC106502804	7.7±0.2	2.0±0.5	-1.9651
996	102180421	carcinoembryonic antigen-related cell adhesion molecule 3-like	2.0±0.5	0.5±0.2	-1.9669
997	102184304	paired immunoglobulin-like type 2 receptor beta	1.9±0.5	0.5±0.2	-1.97132
998	102181960	nucleolar and spindle associated protein 1	1.9±0.2	0.5±0.1	-1.97382
999	102191748	histone H3.3-like	2.0±0.1	0.5±0.2	-1.98163
1000	102175045	hemoglobin subunit beta-C-like	4.3±0.6	1.1±0.6	-1.98761
1001	102182643	G protein-coupled receptor 1	12.7±0.3	3.2±0.2	-2.00517
1002	102181347	BOLA class I histocompatibility antigen, alpha chain BL3-7-like	6.0±0.0	1.5±0.2	-2.01502
1003	102180643	telomere maintenance 2	1.0±0.3	0.2±0.0	-2.01905
1004	102182590	Rho guanine nucleotide exchange factor 37	4.4±0.1	1.1±0.1	-2.0221
1005	102175195	uncharacterized LOC102175195	2.7±0.3	0.7±0.2	-2.03236
1006	102191313	leucine rich repeat containing 23	9.1±1.0	2.2±0.4	-2.04913
1007	106502980	uncharacterized LOC106502980	2.1±1.6	0.5±0.5	-2.05726
1008	102186015	fructose-bisphosphatase 1	1307.7±57.0	312.1±12.4	-2.06686
1009	102180077	baculoviral IAP repeat containing 5	3.8±0.2	0.9±0.1	-2.07325
1010	102191351	uncharacterized LOC102191351	1.4±0.3	0.3±0.1	-2.07694
1011	106503731	uncharacterized LOC106503731	1.0±0.2	0.2±0.2	-2.09273
1012	106502189	uncharacterized LOC106502189	74.9±10.0	17.4±2.2	-2.10294
1013	102168781	kinesin family member C1	4.1±0.4	0.9±0.3	-2.10344
1014	102187704	centromere protein T	1.3±0.1	0.3±0.1	-2.11184
1015	102189015	glycogen synthase 2	46.4±2.2	10.7±0.3	-2.12013
1016	102180080	dual specificity phosphatase 1	23.5±2.1	5.4±0.5	-2.1266
1017	106502928	apelin receptor	2.8±0.5	0.6±0.3	-2.12762
1018	106501867	cytochrome P450 2J2 pseudogene	6.3±2.7	1.4±0.9	-2.13264
1019	106502805	uncharacterized LOC106502805	2.1±0.4	0.5±0.2	-2.13764
1020	106502718	uncharacterized LOC106502718	4.0±0.5	0.9±0.9	-2.14688
1021	106503697	60S ribosomal protein L21 pseudogene	1.0±0.2	0.2±0.0	-2.14887
1022	102171304	uncharacterized LOC102171304	2.9±0.2	0.7±0.3	-2.15356
1023	102169566	cell division cycle associated 3	3.0±0.3	0.7±0.2	-2.17745
1024	106502191	uncharacterized LOC106502191	7.0±0.2	1.5±0.1	-2.18351
1025	102182877	cyclin dependent kinase inhibitor 3	1.2±0.1	0.3±0.1	-2.1874
1026	100860913	insulin like growth factor binding protein 1	418.3±11.2	91.2±5.6	-2.19827
1027	102176047	BUB1 mitotic checkpoint serine/threonine kinase B	1.0±0.1	0.2±0.1	-2.20892
1028	106502726	cyclin-G-associated kinase-like	2.0±0.6	0.4±0.1	-2.2165
1029	106501878	acyl-coenzyme A thioesterase 1 pseudogene	5.6±0.4	1.2±0.3	-2.22488
1030	102189615	galectin-9	2.3±0.4	0.5±0.2	-2.23123
1031	102168684	cytochrome P450 4A25-like	47.7±10.1	10.1±0.2	-2.2422
1032	102171917	angiotensin-converting enzyme	1.8±0.2	0.4±0.1	-2.24442
1033	102171483	cell division cycle 20	5.5±0.6	1.2±0.3	-2.25453
1034	100861383	serpin peptidase inhibitor, clade A (alpha-1 antiproteinase, antitrypsin), member 14	2.0±0.3	0.4±0.1	-2.25787
1035	106502831	WD repeat domain 97	1.6±0.1	0.3±0.2	-2.26386
1036	102183786	cytochrome P450 3A24-like	1135.1±47.3	234.9±14.0	-2.27276
1037	102184352	isthmin 1	1.6±0.2	0.3±0.1	-2.27996
1038	102190690	aquaporin 7	11.9±0.9	2.4±0.2	-2.28397
1039	106503666	uncharacterized LOC106503666	16.0±3.9	3.2±0.5	-2.30137
1040	106502844	uncharacterized LOC106502844	1.4±0.6	0.3±0.1	-2.33035
1041	100860863	malic enzyme 1	10.0±0.7	2.0±0.1	-2.3454
1042	102191501	solute carrier family 25 member 45	10.7±0.8	2.1±0.3	-2.3475
1043	102186300	transcription factor BTF3 pseudogene	10.2±0.5	2.0±0.1	-2.34848
1044	106502311	uncharacterized LOC106502311	1.7±0.6	0.3±0.2	-2.35195
1045	102191255	chromosome 14 C8orf88 homolog	2.1±0.4	0.4±0.2	-2.36076
1046	102190015	pyruvate dehydrogenase kinase 4	50.5±3.0	9.8±0.3	-2.36641
1047	102180057	ubiquitin conjugating enzyme E2 C	7.7±0.4	1.5±0.2	-2.36855
1048	102168299	regulator of calcineurin 1	109.3±1.1	21.2±1.0	-2.36899
1049	102172100	uncharacterized LOC102172100	1.3±0.5	0.3±0.3	-2.39111
1050	102182150	uncharacterized LOC102182150	155.3±9.3	29.5±2.5	-2.39789
1051	102187438	protein regulator of cytokinesis 1	1.8±0.2	0.3±0.1	-2.40157
1052	102181459	60S ribosomal protein L22-like 1 pseudogene	5.4±0.3	1.0±0.2	-2.40733
1053	106502346	uncharacterized LOC106502346	1.5±0.8	0.3±0.3	-2.41883
1054	102190031	sodium channel epithelial 1 alpha subunit	2.7±0.3	0.5±0.0	-2.42132
1055	102184618	kinesin family member 20A	1.7±0.1	0.3±0.1	-2.43392
1056	102182939	chromosome 4 C7orf57 homolog	1.0±0.2	0.2±0.0	-2.4363
1057	102171967	UDP-glucuronosyltransferase 2B18-like	3.1±0.4	0.6±0.2	-2.43995
1058	102189017	transmembrane protein 255A	1.5±0.1	0.3±0.1	-2.46183
1059	102177047	ankyrin repeat domain-containing protein 26	1.5±0.1	0.3±0.0	-2.46887
1060	106502242	translation initiation factor IF-2-like	1.2±0.6	0.2±0.2	-2.47419
1061	106502375	uncharacterized LOC106502375	4.5±1.8	0.8±0.1	-2.48053
1062	102188170	cyclin B1	3.2±0.4	0.6±0.1	-2.48209
1063	102186245	serpin family I member 2	1.2±0.2	0.2±0.0	-2.48713
1064	102178671	transcription factor CP2 like 1	1.8±0.1	0.3±0.0	-2.48752
1065	102184069	cytoskeleton associated protein 2	3.0±0.4	0.5±0.0	-2.49593
1066	102174927	beta-1,3-glucuronyltransferase 1	1.8±0.3	0.3±0.3	-2.50555
1067	102176332	histidine decarboxylase	2.5±0.3	0.4±0.1	-2.51079
1068	102191666	kinesin family member 22	2.9±0.2	0.5±0.1	-2.5204
1069	102184085	transmembrane protein 190	1.3±0.1	0.2±0.2	-2.53453
1070	102187342	serine dehydratase like	31.3±1.9	5.4±0.1	-2.53844
1071	102179303	apolipoprotein A5	957.9±40.5	164.7±4.1	-2.54014
1072	102179023	chromosome 14 C8orf22 homolog	4.1±0.7	0.7±0.1	-2.58155
1073	102189308	inositol hexakisphosphate and diphosphoinositol-pentakisphosphate kinase 1-like	1.3±0.8	0.2±0.1	-2.59939
1074	102172863	UDP-glucuronosyltransferase 1-3 pseudogene	3.4±0.4	0.6±0.0	-2.62301
1075	102178465	zinc finger and BTB domain containing 16	9.0±2.2	1.4±0.3	-2.66142
1076	100860890	3-hydroxy-3-methylglutaryl-CoA synthase 2	841.1±26.5	131.8±4.3	-2.67437
1077	106502649	uncharacterized LOC106502649	4.3±0.2	0.7±0.4	-2.69556
1078	102171259	aurora kinase A	1.9±0.4	0.3±0.0	-2.70388
1079	102177650	carboxylesterase 4A	26.7±2.2	4.1±0.4	-2.70464
1080	102182541	IQ motif containing B1	9.7±0.1	1.5±0.3	-2.71776
1081	102180036	alcohol dehydrogenase 6-like	829.0±60.7	123.8±7.9	-2.74384
1082	102186410	carboxypeptidase X, M14 family member 1	2.8±0.2	0.4±0.1	-2.76476
1083	102179856	cyclin B2	1.8±0.3	0.3±0.1	-2.7658
1084	102188072	metallothionein-2	6523.6±793.7	949.0±24.6	-2.78113
1085	102187516	NIMA related kinase 2	4.1±0.2	0.6±0.0	-2.81448
1086	106501881	steroid 21-hydroxylase-like	3.2±0.6	0.4±0.1	-2.86823
1087	102170402	GPRIN family member 3	1.1±0.1	0.1±0.0	-2.87569
1088	102181422	myeloid cell surface antigen CD33	1.8±0.3	0.2±0.1	-2.89378
1089	106503768	collagen alpha-1(I) chain-like	30.4±4.3	4.1±4.1	-2.89394
1090	106502620	uncharacterized LOC106502620	1.3±0.1	0.2±0.1	-2.92736
1091	102180796	60S ribosomal protein L10a pseudogene	1.2±0.7	0.2±0.1	-2.92813
1092	102169261	advillin	1.3±0.2	0.2±0.0	-2.9333
1093	102177641	spleen trypsin inhibitor I	6.5±0.2	0.8±0.3	-2.93809
1094	102191532	ATPase phospholipid transporting 8A2	5.9±0.3	0.8±0.1	-2.9706
1095	102175022	S-methylmethionine--homocysteine S-methyltransferase BHMT2	6.0±0.2	0.8±0.1	-2.97981
1096	106503273	chromosome 19 C17orf100 homolog	3.8±0.8	0.4±0.3	-3.08884
1097	106501822	leukocyte immunoglobulin-like receptor subfamily B member 3	20.7±4.0	2.4±1.6	-3.1248
1098	100861245	perilipin 2	111.9±2.9	12.7±0.7	-3.13825
1099	100860781	serum amyloid A3	719.6±34.9	78.7±3.5	-3.19342
1100	102168570	peptidoglycan recognition protein 1	2.3±0.6	0.2±0.2	-3.27404
1101	102185651	azurocidin 1	2.7±0.2	0.3±0.1	-3.28682
1102	102184942	TNF receptor superfamily member 13B	1.2±0.5	0.1±0.1	-3.28795
1103	102174387	mast cell protease 2	2.1±0.3	0.2±0.2	-3.31138
1104	102169872	ectonucleotide pyrophosphatase/phosphodiesterase 3	3.9±0.2	0.4±0.1	-3.35169
1105	102178761	uncharacterized LOC102178761	1.5±0.3	0.1±0.0	-3.35305
1106	102176410	uncharacterized LOC102176410	1.2±0.1	0.1±0.1	-3.37311
1107	102179849	tyrosine hydroxylase	3.4±0.7	0.3±0.3	-3.4526
1108	102185306	gasdermin A	1.1±0.1	0.1±0.0	-3.47992
1109	102174455	von Willebrand factor C domain containing 2	5.8±0.3	0.5±0.4	-3.48339
1110	106501943	golgin subfamily A member 6-like protein 6	1.3±0.7	0.1±0.1	-3.52848
1111	102187984	transmembrane protein 235	1.0±0.6	0.1±0.1	-3.54605
1112	102182181	histone H2B type 1	1.9±0.5	0.2±0.1	-3.55558
1113	100861192	MAP28 protein	2.2±0.4	0.2±0.2	-3.56208
1114	106502038	uncharacterized LOC106502038	1.3±0.3	0.1±0.1	-3.58772
1115	102170865	olfactory receptor 7A17	1.3±0.2	0.1±0.1	-3.62266
1116	102181134	centromere protein A	1.4±0.3	0.1±0.1	-3.70885
1117	102172310	uncharacterized LOC102172310	116.7±7.0	8.8±0.3	-3.73433
1118	102185732	uncharacterized LOC102185732	11.1±1.0	0.8±0.3	-3.73797
1119	102174315	protein phosphatase 1 regulatory subunit 3D	2.4±0.6	0.2±0.2	-3.78844
1120	102181209	uncharacterized LOC102181209	13.9±2.6	1.0±0.5	-3.79649
1121	102170645	glycine N-methyltransferase	43.0±3.5	3.1±0.4	-3.8063
1122	102182778	synaptonemal complex central element protein 1	1.7±0.5	0.1±0.1	-3.81438
1123	106503941	CDC42 effector protein 5	2.1±0.1	0.1±0.0	-3.86899
1124	102172890	ankyrin repeat domain 24	1.8±0.2	0.1±0.0	-3.89717
1125	102174717	uridine phosphorylase 1	5.7±1.0	0.4±0.0	-3.92003
1126	106503065	DiGeorge syndrome critical region gene 2	5.7±1.9	0.4±0.4	-3.96331
1127	102177858	uncharacterized protein C1orf43 homolog	2.4±0.2	0.1±0.1	-3.99065
1128	102189051	WAP four-disulfide core domain 2	104.0±14.6	6.3±0.2	-4.05525
1129	102191079	solute carrier family 13 member 5	9.5±1.4	0.5±0.1	-4.12065
1130	106501796	Ig lambda chain V-IV region Hil-like	85.1±35.0	4.8±2.1	-4.14104
1131	102189366	uncharacterized LOC102189366	3.4±0.2	0.2±0.0	-4.15708
1132	106501969	uncharacterized LOC106501969	1.4±0.2	0.1±0.1	-4.30525
1133	102177855	tryptase-2	6.0±2.4	0.3±0.1	-4.37186
1134	102191136	aquaporin 3 (Gill blood group)	8.3±0.1	0.4±0.1	-4.3863
1135	102181743	monocarboxylate transporter 1	1.6±0.2	0.1±0.0	-4.38642
1136	102177890	complement C4-A-like	76.4±3.6	2.9±0.3	-4.72207
1137	106503080	uncharacterized LOC106503080	3.1±3.1	0.1±0.1	-4.75037
1138	106501774	primary amine oxidase, liver isozyme	2.1±0.3	0.1±0.0	-4.9024
1139	102181034	endogenous retrovirus group K member 25 Pol protein-like	3.4±0.9	0.1±0.1	-4.90274
1140	102191424	tryptase-2-like	7.3±1.7	0.2±0.1	-4.99688
1141	106503908	Ig delta chain C region-like	2.0±1.0	0.1±0.1	-5.02208
1142	102183727	ELL associated factor 2	3.7±0.7	0.1±0.1	-5.15316
1143	102178129	tryptase-2	2.8±0.6	0.1±0.0	-5.21516
1144	102186084	indolethylamine N-methyltransferase	90.6±7.8	2.4±0.6	-5.25834
1145	106502430	uncharacterized LOC106502430	3.5±0.7	0.1±0.0	-5.6224
1146	102168743	abhydrolase domain containing 16B	2.7±0.7	0.1±0.1	-5.68231
1147	102183707	apolipoprotein A4	281.8±16.4	5.4±0.5	-5.70642
1148	102181437	acyl-CoA synthetase bubblegum family member 1	97.6±2.9	1.6±0.1	-5.90123
1149	102190292	uncharacterized LOC102190292	17.0±3.0	0.2±0.2	-6.67119
1150	106503977	uncharacterized LOC106503977	179.3±27.9	1.3±1.1	-7.05957
1151	102179660	HLA class II histocompatibility antigen, DRB1-4 beta chain-like	61.2±1.1	0.2±0.2	-8.06513
1152	102177153	alcohol dehydrogenase 6	263.7±3.9	0.2±0.1	-10.1919
