# Supplementary material for: Transcriptomic analyses suggest a dominant role of insulin in the coordinated control of energy metabolism and ureagenesis in goat liver
Source: BMC Genomics. 2019 Nov 14;20:854. doi: 10.1186/s12864-019-6233-9 (PMC6854773; doi:10.1186/s12864-019-6233-9)
Supplement: Supplementary file 4 — Additional file 4: Differentially expressed pathways detected by KEGG enrichment analysis. [file 12864_2019_6233_MOESM4_ESM.xlsx]

## Sheet: Sheet1
Pathway	Pathway description	p	Differentially expressed gene ID
chx00010	Carbohydrate metabolism: Gluconeogenesis	0.022	102169772 / 102185988 / 102179885 / 102185744 / 102175765 / 102188750 / 102170730 / 102186015 / 102176872 / 102177153
chx00040	Carbohydrate metabolism: Pentose and glucuronate interconversions	0.025	102175204 / 106501841 / 102186850 / 102168522 / 102177249 / 102191238 / 102171967
chx00053	Carbohydrate metabolism: Ascorbate and aldarate metabolism	0.031	102175204 / 106501841 / 102186850 / 102168522 / 102188934 / 102171967
chx00620	Carbohydrate metabolism: Pyruvate metabolism	0.008	102169772 / 100861224 / 102178200 / 102172372 / 102188750 / 102172148 / 102179922 / 100860863
chx00640	Carbohydrate metabolism: Propanoate metabolism	0.035	102169772 / 100861224 / 102178200 / 102172372 / 102189046 / 102188750
chx00650	Carbohydrate metabolism: Butanoate metabolism	0.027	102176561 / 102177457 / 102172372 / 102189046 / 102182274 / 100860890
chx00980	Xenobiotics biodegradation and metabolism: Metabolism of xenobiotics by cytochrome P450	0.001	102175204 / 102178311 / 106501841 / 102186850 / 102185988 / 102173507 / 102174170 / 102185621 / 102179885 / 102170823 / 102168522 / 102175171 / 102181069 / 102171967 / 102176872 / 102177153
chx00982	Xenobiotics biodegradation and metabolism: Drug metabolism - cytochrome P450	0.001	102175204 / 106501841 / 102191095 / 102186850 / 102185988 / 102174233 / 102173676 / 102174170 / 102185621 / 102179885 / 102168522 / 102175171 / 102171967 / 102176872 / 102177153
chx00983	Xenobiotics biodegradation and metabolism: Drug metabolism - other enzymes	0.001	102175204 / 106501841 / 102186850 / 102188073 / 102174170 / 102191092 / 102185621 / 100861280 / 102168522 / 106504012 / 102175171 / 102185371 / 102188253 / 102171967 / 102177650 / 102174717
chx00061	Lipid metabolism: Fatty acid biosynthesis	0.027	100861286 / 100861224 / 102178200 / 102181437
chx00071	Lipid metabolism: Fatty acid degradation	0.002	102172372 / 102170734 / 102189046 / 102178903 / 102184764 / 102174619 / 102187923 / 102181437 / 102176872 / 102177153
chx00100	Lipid metabolism: Steroid biosynthesis	0	102187506 / 102179058 / 102173564 / 102177400 / 102171848 / 102180413 / 102173170 / 102180515 / 100861120
chx00140	Lipid metabolism: Steroid hormone biosynthesis	0.01	102175204 / 102187785 / 106501841 / 102179058 / 102177329 / 102186850 / 102170823 / 102168522 / 102169846 / 102180722 / 102171967
chx00590	Lipid metabolism: Arachidonic acid metabolism	0.025	102188950 / 102178311 / 102182719 / 102177329 / 102173507 / 100860905 / 102191099 / 102178903 / 102181858 / 102174619 / 102180722
chx00600	Lipid metabolism: Sphingolipid metabolism	0.025	102179052 / 102174638 / 102176466 / 102169694 / 102174749 / 100861080 / 102169323 / 102187969
chx01040	Lipid metabolism: Biosynthesis of unsaturated fatty acids	0.017	100860763 / 102181762 / 102170734 / 102189046 / 102181962 / 102184764
chx00220	Amino acid metabolism: Arginine biosynthesis	0.015	102175221 / 102173716 / 100860853 / 102188116
chx00260	Amino acid metabolism: Glycine, serine and threonine metabolism	0.008	102184397 / 102190784 / 102178128 / 102169793 / 102187185 / 102187618 / 102187342 / 102170645 / 106501774
chx00350	Amino acid metabolism: Tyrosine metabolism	0.022	102185988 / 102169726 / 102179885 / 102169793 / 102179849 / 106501774 / 102176872 / 102177153
chx00480	Metabolism of other amino acids: Glutathione metabolism	0.003	102188950 / 102173008 / 102182719 / 102174170 / 102180090 / 102185621 / 102180650 / 102181787 / 102175171 / 102185784 / 102185371
chx00830	Metabolism of cofactors and vitamins: Retinol metabolism	0.001	102175204 / 106501841 / 102171883 / 102177329 / 102186850 / 102181689 / 102171605 / 102170823 / 102168522 / 102168524 / 102185739 / 102178903 / 102174619 / 102180722 / 102171967 / 102176872 / 102177153
chx00900	Metabolism of terpenoids and polyketides: Terpenoid backbone biosynthesis	0.001	102176561 / 102169762 / 102186540 / 102191533 / 102169040 / 102172372 / 100860890
chx04152	Signal transduction: AMPK signaling pathway	0.001	100861286 / 102169762 / 102179446 / 102183893 / 100861224 / 100860763 / 102178200 / 100860801 / 102169650 / 102185744 / 102190390 / 102169928 / 102180987 / 102187923 / 102170730 / 102174829 / 102186015 / 102189015
chx03320	Endocrine system: PPAR signaling pathway	0.001	102187785 / 100860846 / 102181497 / 100860763 / 102186875 / 100861279 / 102170734 / 102173729 / 102171595 / 102179867 / 102183985 / 102178903 / 102180141 / 102184764 / 102174619 / 102187923 / 102170009 / 102190690 / 102179303 / 100861245 / 102181437
chx04910	Endocrine system: Insulin signaling pathway	0.029	100861286 / 102169956 / 100861224 / 102176299 / 102178200 / 100860801 / 102185744 / 102187711 / 102169928 / 102170730 / 102186015 / 102189015 / 102174315
chx04920	Endocrine system: Adipocytokine signaling pathway	0.044	102178200 / 102187711 / 102169928 / 102180987 / 102187923 / 102170730 / 102170009 / 102181437
chx04640	Immune system: Hematopoietic cell lineage	0.05	100861223 / 102188986 / 102186615 / 102175546 / 102185784 / 102172881 / 102174471 / 102187527 / 102172175 / 102171507 / 102181422 / 102179660
chx04979	Digestive system: Cholesterol metabolism	0.027	102187785 / 102189363 / 102187122 / 102179867 / 102170046 / 102183985 / 102180141 / 102183707
