# Supplementary material for: Transcriptomic analyses suggest a dominant role of insulin in the coordinated control of energy metabolism and ureagenesis in goat liver
Source: BMC Genomics. 2019 Nov 14;20:854. doi: 10.1186/s12864-019-6233-9 (PMC6854773; doi:10.1186/s12864-019-6233-9)
Supplement: Supplementary file 5 — Additional file 5: Additional file EC number, gene description, and expression levels of genes located on the pathways of hepatic energy metabolism and ureagenesis. [file 12864_2019_6233_MOESM5_ESM.xlsx]

## Sheet: Sheet1
Item	Gene ID	Gene description	EC	LNFC (FPKM)	MNFC (FPKM)	Log2(MNFC/LNFC)
Energy metabolism	100861286	fatty acid synthase	2.3.1.85	1.7±0.1	14.9±0.2	3.17
	102176561	3-hydroxy-3-methylglutaryl-CoA synthase 1	2.3.3.10	15.0±0.3	101.4±6.1	2.76
	102169772	acyl-CoA synthetase short-chain family member 2	6.2.1.1	6.9±0.4	32.0±0.7	2.21
	100861224	acetyl-CoA carboxylase alpha	6.4.1.2	1.8±0.1	6.5±0.1	1.88
	102181894	ATP citrate lyase	2.3.3.8	2.9±0.2	7.2±0.4	1.32
	102178200	acetyl-CoA carboxylase beta	6.4.1.2	3.6±0.3	8.3±0.2	1.21
	102186554	enolase family member 4	4.2.1.11	1.4±0.2	2.9±0.1	1.12
	102187190	aldo-keto reductase family 1 member B	1.1.1.21	2.5±0.2	5.2±0.8	1.08
	102187125	aldehyde dehydrogenase 7 family member A1	1.2.1.3	42.7±0.6	89.7±2.8	1.07
	102168803	citrate synthase	2.3.3.1	4.0±0.1	8.1±0.2	1.01
	102186091	phosphofructokinase	2.7.1.11	2.0±0.3	3.2±0.1	0.63
	102175881	enolase 1	4.2.1.11	214.4±9.2	322.5±12.4	0.59
	102168943	isocitrate dehydrogenase (NADP(+)) 2, mitochondrial	1.1.1.42	22.2±2.1	32.8±0.8	0.56
	102187916	bisphosphoglycerate mutase	5.4.2.11	4.3±0.2	6.1±0.3	0.5
	102181277	acyl-CoA synthetase long-chain family member 4	6.2.1.3	2.9±0.3	4.1±0.2	0.49
	102185694	acyl-CoA synthetase long-chain family member 3	6.2.1.3	5.2±0.1	7.3±0.5	0.48
	102173540	3-hydroxybutyrate dehydrogenase 2	1.1.1.30	55.1±3.3	70.6±4.3	0.36
	102179979	glucose-6-phosphatase catalytic subunit 3	3.1.3.9	8.5±1.4	10.6±0.7	0.31
	102173497	carnitine palmitoyltransferase 1C	CPT1	1.4±0.1	1.7±0.3	0.24
	102171856	hydroxyacyl-CoA dehydrogenase	1.1.1.35	64.3±1.8	75.7±3.4	0.24
	102178731	pyruvate kinase, muscle	2.7.1.40	12.6±0.8	14.8±0.8	0.23
	102189150	glucose-6-phosphate isomerase	5.3.1.9	74.1±3.8	86.2±4.4	0.22
	102187548	pyruvate kinase, liver and RBC	2.7.1.40	66.4±1.1	76.9±1.9	0.21
	102187016	aldolase, fructose-bisphosphate A	4.1.2.13	142.0±8.7	162.4±7.0	0.19
	102188964	fumarate hydratase	4.2.1.2	115.5±5.8	130.1±7.3	0.17
	102185099	acyl-CoA synthetase short-chain family member 1	6.2.1.1	2.2±0.2	2.5±0.1	0.16
	102176249	dihydrolipoamide S-acetyltransferase	2.3.1.12	5.3±0.1	5.9±0.3	0.16
	102168433	triosephosphate isomerase 1	5.3.1.1	126.9±10.1	137.1±2.6	0.11
	102190759	hexokinase 1	2.7.1.1	3.7±0.1	4.0±0.3	0.1
	102185725	phosphoglycerate kinase 1	2.7.2.3	50.7±1.5	54.5±3.1	0.1
	102188355	3-oxoacid CoA-transferase 1	2.8.3.5	1.0±0.1	1.1±0.1	0.1
	102173475	succinate-CoA ligase alpha subunit	6.2.1.4	123.1±7.9	131.1±5.0	0.09
	100860870	lactate dehydrogenase	1.1.1.27	5.9±0.7	6.2±1.2	0.09
	102187810	ATP-dependent 6-phosphofructokinase, liver type	2.7.1.11	14.0±0.7	14.7±1.2	0.07
	102182885	succinate-CoA ligase ADP-forming beta subunit	6.2.1.5	7.2±0.4	7.5±0.4	0.05
	102181503	ADP dependent glucokinase	2.7.1.147	8.3±0.1	8.6±0.3	0.04
	102170543	aldehyde dehydrogenase 2 family (mitochondrial)	1.2.1.3	633.8±17.6	642.8±25.6	0.02
	102173533	acyl-CoA synthetase short-chain family member 3	6.2.1.17	44.7±1.1	44.9±2.3	0.01
	102176387	dihydrolipoamide dehydrogenase	1.8.1.4	10.2±0.4	10.0±1.0	-0.02
	102177304	acyl-CoA synthetase long-chain family member 5	6.2.1.3	29.0±0.1	28.2±0.9	-0.04
	102171124	phosphoglycerate mutase 1	5.4.2.11	51.0±1.9	49.4±0.5	-0.05
	102185052	acyl-CoA synthetase medium-chain family member 3	6.2.1.2	46.4±1.2	44.7±3.8	-0.05
	102185243	enoyl-CoA hydratase, short chain 1	4.2.1.17	590.5±27.3	562.4±15.3	-0.07
	102185243	enoyl-CoA hydratase, short chain 1	4.2.1.17	590.5±27.3	562.4±15.3	-0.07
	102181747	aldo-keto reductase family 1 member A1	1.1.1.2	164.2±9.1	153.3±3.2	-0.1
	100860872	glyceraldehyde-3-phosphate dehydrogenase	1.2.1.12	797.6±59.5	742.9±31.5	-0.1
	102183291	oxoglutarate dehydrogenase	1.2.4.2	22.5±0.8	20.9±0.4	-0.11
	102174799	malate dehydrogenase 2	1.1.1.37	207.7±12.0	190.1±0.7	-0.13
	102183921	glycerate kinase	2.7.1.165	86.9±4.4	79.0±1.7	-0.14
	102184057	aconitase 1	4.2.1.3	57.8±1.4	50.6±0.3	-0.19
	102168710	pyruvate dehydrogenase (lipoamide) alpha 1	1.2.4.1	5.4±0.7	4.7±0.3	-0.19
	102171980	acetyl-CoA acetyltransferase 2	2.3.1.9	310.1±10.5	271.6±12.2	-0.19
	102168734	dihydrolipoamide S-succinyltransferase	2.3.1.61	19.3±0.8	16.8±0.7	-0.2
	102189519	aldehyde dehydrogenase 3 family member A2	1.2.1.3	119.5±3.2	102.8±3.7	-0.22
	100861103	3-oxoacyl-ACP synthase, mitochondrial	FabF	12.9±0.6	11.0±0.2	-0.23
	102176699	malate dehydrogenase 1	1.1.1.37	92.7±4.1	78.5±4.0	-0.24
	102190144	phosphofructokinase, platelet	2.7.1.11	3.6±0.2	3.0±0.2	-0.25
	102180980	3-hydroxymethyl-3-methylglutaryl-CoA lyase	4.1.3.4	54.4±2.4	45.0±1.8	-0.27
	102190002	isocitrate dehydrogenase (NADP(+)) 1, cytosolic	1.1.1.42	99.5±1.8	82.3±3.8	-0.27
	102177788	acyl-CoA oxidase 3, pristanoyl	1.3.3.6	23.2±0.5	19.2±0.8	-0.28
	102174989	aldehyde dehydrogenase 9 family member A1	1.2.1.3	144.8±0.8	117.9±2.2	-0.3
	102189256	methylmalonyl-CoA mutase	5.4.99.2	94.1±1.1	76.5±2.3	-0.3
	102191221	malonyl-CoA-acyl carrier protein transacylase	FabD	11.2±0.7	9.1±0.1	-0.3
	102183107	succinate dehydrogenase complex flavoprotein subunit A	1.3.5.1	154.0±3.7	123.0±1.5	-0.32
	102190648	succinate-CoA ligase GDP-forming beta subunit	6.2.1.4	146.1±3.7	115.3±7.1	-0.34
	102191181	propionyl-CoA carboxylase beta subunit	6.4.1.3	97.6±3.8	76.1±2.1	-0.36
	102179598	enoyl-CoA hydratase and 3-hydroxyacyl CoA dehydrogenase	1.1.1.35 / 4.2.1.17	161.0±1.8	124.9±5.0	-0.37
	102179380	ATP-dependent 6-phosphofructokinase, liver type	1.3.8.7	89.8±8.1	69.6±5.1	-0.37
	102182403	hexokinase 3	2.7.1.1	7.0±0.3	5.3±0.3	-0.4
	102183195	succinate dehydrogenase complex iron sulfur subunit B	1.3.5.1	204.2±19.0	153.6±8.0	-0.41
	102180366	acyl-CoA synthetase medium-chain family member 5	6.2.1.2	106.0±2.2	78.8±1.6	-0.43
	102168742	phosphoenolpyruvate carboxykinase 1	4.1.1.32	1249.6±29.4	930.6±25.1	-0.43
	102180069	acyl-CoA dehydrogenase, C-2 to C-3 short chain	1.3.8.1	177.6±7.7	131.3±3.4	-0.44
	102191627	propionyl-CoA carboxylase alpha subunit	6.4.1.3	105.1±1.7	76.4±1.5	-0.46
	102181903	methylmalonyl-CoA epimerase	5.1.99.1	154.6±11.9	111.9±7.9	-0.47
	102184953	pyruvate dehydrogenase (lipoamide) beta	1.2.4.1	45.4±2.3	30.3±1.7	-0.58
	102174691	enolase 3	4.2.1.11	9.8±0.9	6.5±0.1	-0.59
	102183474	acetyl-CoA acyltransferase 2	2.3.1.16	844.5±53.6	553.6±24.6	-0.61
	102190495	aconitase 2	4.2.1.3	73.0±4.0	46.9±1.0	-0.64
	102178542	ethylmalonyl-CoA decarboxylase 1	7.2.4.3	19.8±0.6	12.5±0.5	-0.66
	102176568	acyl-CoA dehydrogenase, long chain	1.3.8.8	51.7±3.9	31.9±2.2	-0.69
	102181180	acyl-CoA synthetase medium-chain family member 2B	6.2.1.2	141.5±4.7	77.4±2.8	-0.87
	102181987	acyl-CoA dehydrogenase	1.3.8.9	353.2±15.8	176.2±4.0	-1
	102172372	acetyl-CoA acetyltransferase 1	2.3.1.9	377.4±13.0	188.0±7.4	-1.01
	102170734	acyl-CoA oxidase 1	1.3.3.6	94.6±2.5	46.4±0.5	-1.03
	102177866	acyl-CoA synthetase	6.2.1.3	67.0±1.8	32.2±0.6	-1.06
	102189046	enoyl-CoA hydratase	1.1.1.211	83.8±0.7	39.8±0.5	-1.08
	102183446	malonyl-CoA decarboxylase	4.1.1.9	61.8±3.3	28.9±1.5	-1.1
	102185744	fructose-bisphosphatase 2	3.1.3.11	3.6±0.2	1.7±0.3	-1.1
	102180988	carnitine palmitoyltransferase 2	CPT2	39.6±2.4	17.9±0.6	-1.14
	102175765	aldolase, fructose-bisphosphate B	4.1.2.13	4267.0±240.9	1924.2±82.6	-1.15
	102187210	carnitine palmitoyltransferase 1B	CPT1	2.9±0.2	1.3±0.1	-1.17
	102182274	acyl-CoA synthetase medium-chain family member 1	6.2.1.2	801.1±21.6	343.5±10.8	-1.22
	102184764	acetyl-CoA acyltransferase 1	2.3.1.16	1292.5±70.2	467.3±11.3	-1.47
	102187923	carnitine palmitoyltransferase 1A	CPT1	44.8±2.1	14.2±0.3	-1.66
	102188750	lactate dehydrogenase B	1.1.1.27	343.7±35.6	107.2±8.8	-1.68
	102172148	acyl-CoA thioesterase 12	3.1.2.1	3.7±0.3	1.1±0.1	-1.71
	102170730	glucose-6-phosphatase	3.1.3.9	187.5±2.0	55.8±0.8	-1.75
	102179922	pyruvate carboxylase	6.4.1.1	312.0±11.0	91.2±1.3	-1.77
	102186015	fructose-bisphosphatase 1	3.1.3.11	1307.7±57.0	312.1±12.4	-2.07
	100860890	3-hydroxy-3-methylglutaryl-CoA synthase 2	2.3.3.10	841.1±26.5	131.8±4.3	-2.67
Ureagenesis	102191174	pyrroline-5-carboxylate reductase 1	1.5.1.2	5.3±0.9	50.9±1.8	3.27
	102173716	glutamate dehydrogenase 1	1.4.1.3	377.6±10.6	766.0±25.1	1.02
	102191069	glutamate-ammonia ligase	6.3.1.2	92.9±0.9	185.0±9.8	1
	102188907	glutaminase	3.5.1.2	1.3±0.0	2.0±0.2	0.66
	102175530	formimidoyltransferase cyclodeaminase	2.1.2.5	297.8±16.5	375.2±24.1	0.33
	102184075	pyrroline-5-carboxylate reductase-like	1.5.1.2	47.2±4.3	56.4±3.5	0.26
	102185338	nitric oxide synthase 3	1.14.13.39	3.2±0.0	3.9±0.3	0.26
	100860880	ornithine carbamoyltransferase	2.1.3.3	179.0±7.1	185.9±14.8	0.05
	102185952	N-acetylglutamate synthase	2.3.1.1	74.0±2.2	71.7±1.8	-0.05
	102185344	amidohydrolase domain containing 1	3.5.2.7	75.1±2.0	71.9±2.4	-0.06
	102171672	aldehyde dehydrogenase 4 family member A1	1.2.1.88	77.1±3.6	73.1±1.6	-0.08
	102183713	pyrroline-5-carboxylate reductase family member 2	1.5.1.2	11.3±0.7	10.7±0.8	-0.08
	102179910	ornithine aminotransferase	2.6.1.13	9.7±0.3	8.4±0.8	-0.2
	102173681	glutamic--pyruvic transaminase 2	2.6.1.2	26.4±1.0	22.7±0.3	-0.22
	102168850	glutamic-oxaloacetic transaminase 2	2.6.1.1	120.0±3.2	99.2±3.1	-0.27
	102178022	urocanate hydratase 1	4.2.1.49	58.9±2.2	41.4±2.4	-0.51
	100860854	argininosuccinate lyase	4.3.2.1	654.0±24.7	326.9±9.1	-1
	102179612	carbamoyl-phosphate synthase 1	6.3.4.16	520.0±3.9	257.7±6.0	-1.01
	100860879	argininosuccinate synthase 1	6.3.4.5	2293.0±88.7	1134.6±28.9	-1.02
	100861063	glutamic-oxaloacetic transaminase 1	2.6.1.1	89.4±3.7	44.0±0.5	-1.02
	102171613	arginase 2	3.5.3.1	1.7±0.3	0.8±0.3	-1.15
	100860853	arginase 1	3.5.3.1	853.9±49.0	375.2±32.1	-1.19
	102188116	glutaminase 2	3.5.1.2	79.9±2.1	35.1±1.2	-1.19
	102185636	histidine ammonia-lyase	4.3.1.3	47.2±0.4	18.2±1.2	-1.38
