# Supplementary material for: Transcriptomic analyses suggest a dominant role of insulin in the coordinated control of energy metabolism and ureagenesis in goat liver
Source: BMC Genomics. 2019 Nov 14;20:854. doi: 10.1186/s12864-019-6233-9 (PMC6854773; doi:10.1186/s12864-019-6233-9)
Supplement: Supplementary file 6 — Additional file 6: Highly related genes along the pathways of hepatic energy metabolism and ureagenesis. [file 12864_2019_6233_MOESM6_ESM.xlsx]

## Sheet: Sheet1
Target gene			Highly related gene			SCC	P1
Pathway	EC	Gene Description	Pathway	EC	Gene Description
Fatty acid biosynthesis	2.3.1.85	fatty acid synthase	Fatty acid degradation	1.3.8.9	acyl-CoA dehydrogenase	-0.83	0.03
			Fatty acid degradation	CPT2	carnitine palmitoyltransferase 2	-0.89	0.02
			Fatty acid degradation	CPT1	carnitine palmitoyltransferase 1B	-0.94	0.03
			Gluconeogenesis	4.1.2.13	aldolase, fructose-bisphosphate B	-0.94	0.02
			Gluconeogenesis	6.4.1.1	pyruvate carboxylase	-0.94	0.03
			Gluconeogenesis	3.1.3.11	fructose-bisphosphatase 1	-0.89	0
Gluconeogenesis	4.1.2.13	aldolase, fructose-bisphosphate B	Fatty acid degradation	2.3.1.16	acetyl-CoA acyltransferase 1	1	0.03
			Fatty acid degradation	1.3.8.9	acyl-CoA dehydrogenase	0.94	0.02
			Fatty acid degradation	1.3.3.6	acyl-CoA oxidase 1	0.83	0.03
			Fatty acid degradation	CPT1	carnitine palmitoyltransferase 1B	0.89	0
			Fatty acid degradation	CPT2	carnitine palmitoyltransferase 2	0.94	0
	3.1.3.11	fructose-bisphosphatase 1	Fatty acid degradation	2.3.1.16	acetyl-CoA acyltransferase 1	0.94	0.02
			Fatty acid degradation	1.3.8.9	acyl-CoA dehydrogenase	0.89	0
			Fatty acid degradation	CPT2	carnitine palmitoyltransferase 2	1	0.03
			Fatty acid degradation	1.1.1.211	enoyl-CoA hydratase	0.83	0.02
	6.4.1.1	pyruvate carboxylase	Fatty acid degradation	2.3.1.16	acetyl-CoA acyltransferase 1	0.83	0.02
			Glycerol synthesis	1.2.1.3	aldehyde dehydrogenase 7 family member A1	-1	0.03
			Citrate shuffle	2.3.3.8	ATP citrate lyase	-0.89	0.03
	4.2.1.11	enolase family member 4	Citrate shuffle	2.3.3.1	citrate synthase	0.83	0.03
Ureagenesis	6.3.4.5	argininosuccinate synthase 1	Fatty acid degradation	1.3.8.9	acyl-CoA dehydrogenase	0.89	0
			Fatty acid degradation	CPT2	carnitine palmitoyltransferase 2	1	0.02
			Fatty acid degradation	1.1.1.211	enoyl-CoA hydratase	0.83	0.02
			Gluconeogenesis	3.1.3.11	fructose-bisphosphatase 1	1	0.03
	6.3.4.16	carbamoyl-phosphate synthase 1	Fatty acid biosynthesis	2.3.1.85	fatty acid synthase	-0.89	0.03
			Fatty acid degradation	CPT2	carnitine palmitoyltransferase 2	0.83	0.02
			Gluconeogenesis	4.1.2.13	aldolase, fructose-bisphosphate B	0.94	0.02
			Gluconeogenesis	3.1.3.11	fructose-bisphosphatase 1	0.83	0.03
	2.6.1.1	glutamic-oxaloacetic transaminase 1	Fatty acid degradation	CPT1	carnitine palmitoyltransferase 1B	0.83	0.02
			Fatty acid degradation	CPT2	carnitine palmitoyltransferase 2	0.94	0.03
			Gluconeogenesis	3.1.3.11	fructose-bisphosphatase 1	0.94	0.02
			Gluconeogenesis	6.4.1.1	pyruvate carboxylase	0.89	0.02
SCC: spearman correlation coefficient
1p values in the spearman correlation analysis
