# Supplementary material for: Transcriptomic analyses suggest a dominant role of insulin in the coordinated control of energy metabolism and ureagenesis in goat liver
Source: BMC Genomics. 2019 Nov 14;20:854. doi: 10.1186/s12864-019-6233-9 (PMC6854773; doi:10.1186/s12864-019-6233-9)
Supplement: Supplementary file 7 — Additional file 7: RT-QPCR results of 40 selected genes. [file 12864_2019_6233_MOESM7_ESM.xlsx]

## Sheet: Sheet1
Item	EC	Symbol	Gene description	MNFC	LNFC	P
1	2.3.1.85	FASN	fatty acid synthase	2.35±0.04	1.03±0.07	0.006
2	2.3.3.10	HMGCS1	3-hydroxy-3-methylglutaryl-CoA synthase 1	2.04±0.07	1.04±0.05	0.004
3	6.2.1.1	ACSS2	acyl-CoA synthetase short-chain family member 2	1.96±0.11	1.04±0.14	0.02
4	6.4.1.2	ACACA	acetyl-CoA carboxylase alpha	2.10±0.31	1.02±0.08	0.008
5	2.3.3.8	ACLY	ATP citrate lyase	2.37±0.09	1.04±0.11	0.012
6	6.4.1.2	ACACB	acetyl-CoA carboxylase beta	1.95±0.12	1.02±0.06	0.006
7	4.2.1.11	ENO4	enolase family member 4	2.06±0.17	1.04±0.14	0.045
8	1.1.1.21	AKR1B1	aldo-keto reductase family 1 member B	1.81±0.15	1.01±0.11	0.013
9	1.2.1.3	ALDH7A1	aldehyde dehydrogenase 7 family member A1	2.42±0.15	1.05±0.11	0.013
10	2.3.3.1	CS	citrate synthase	1.64±0.12	1.02±0.16	0.043
11	1.3.8.9	ACADVL	acyl-CoA dehydrogenase	0.76±0.11	1.04±0.14	0.047
12	2.3.1.9	ACAT1	acetyl-CoA acetyltransferase 1	0.74±0.05	1.02±0.04	0.002
13	1.3.3.6	ACOX1	acyl-CoA oxidase 1	0.74±0.07	1.05±0.08	0.009
14	6.2.1.3	ACSL1	acyl-CoA synthetase long-chain family member 1	0.72±0.02	1.02±0.03	0.004
15	1.1.1.211	HADHA	enoyl-CoA hydratase	0.72±0.01	1.04±0.02	0.003
16	4.1.1.9	MLYCD	malonyl-CoA decarboxylase	0.72±0.02	1.01±0.03	0.005
17	3.1.3.11	FBP2	fructose-bisphosphatase 2	0.71±0.13	1.04±0.08	0.01
18	CPT2	CPT2	carnitine palmitoyltransferase 2	0.69±0.07	1.02±0.05	0.004
19	4.1.2.13	ALDOB	aldolase, fructose-bisphosphate B	0.69±0.03	1.05±0.01	0.003
20	CPT1	CPT1B	carnitine palmitoyltransferase 1B	0.68±0.03	1.02±0.04	0.003
21	6.2.1.2	ACSM1	acyl-CoA synthetase medium-chain family member 1	0.67±0.05	1.05±0.03	0.001
22	2.3.1.16	ACAA1	acetyl-CoA acyltransferase 1	0.64±0.05	1.01±0.04	0.004
23	CPT1	CPT1A	carnitine palmitoyltransferase 1A	0.62±0.05	1.05±0.04	0.004
24	1.1.1.27	LDHB	lactate dehydrogenase B	1.01±0.12	1.03±0.11	0.141
25	3.1.2.1	ACOT12	acyl-CoA thioesterase 12	0.70±0.02	1.04±0.03	0.001
26	3.1.3.9	G6PC	glucose-6-phosphatase catalytic subunit	0.70±0.02	1.03±0.03	0.001
27	6.4.1.1	PC	pyruvate carboxylase	0.71±0.03	1.04±0.05	0.004
28	3.1.3.11	FBP1	fructose-bisphosphatase 1	0.70±0.03	1.02±0.05	0.005
29	2.3.3.10	HMGCS2	3-hydroxy-3-methylglutaryl-CoA synthase 2	0.73±0.03	1.04±0.05	0.005
30	1.5.1.2	PYCR1	pyrroline-5-carboxylate reductase 1	2.32±0.07	1.03±0.08	0.011
31	1.4.1.3	GLUD1	glutamate dehydrogenase 1	1.88±0.12	1.03±0.16	0.014
32	6.3.1.2	GLUL	glutamate-ammonia ligase	1.89±0.10	1.02±0.13	0.018
33	4.3.2.1	ASL	argininosuccinate lyase	0.74±0.07	1.03±0.08	0.011
34	6.3.4.16	CPS1	carbamoyl-phosphate synthase 1	0.58±0.03	1.01±0.05	0.005
35	6.3.4.5	ASS1	argininosuccinate synthase 1	0.56±0.02	1.04±0.03	0.001
36	2.6.1.1	GOT1	glutamic-oxaloacetic transaminase 1	0.46±0.04	1.03±0.07	0.007
37	3.5.3.1	ARG2	arginase 2	0.45±0.02	1.03±0.03	0.002
38	3.5.3.1	ARG1	arginase 1	0.44±0.03	1.02±0.05	0.005
39	3.5.1.2	GLS2	glutaminase 2	0.42±0.02	1.03±0.03	0.002
40	4.3.1.3	HAL	histidine ammonia-lyase	0.42±0.02	1.02±0.03	0.002
