# Supplementary material for: Transcriptomic analyses suggest a dominant role of insulin in the coordinated control of energy metabolism and ureagenesis in goat liver
Source: BMC Genomics. 2019 Nov 14;20:854. doi: 10.1186/s12864-019-6233-9 (PMC6854773; doi:10.1186/s12864-019-6233-9)
Supplement: Supplementary file 8 — Additional file 8: Primers used for the RT-QPCR. [file 12864_2019_6233_MOESM8_ESM.xlsx]

## Sheet: Sheet1
Gene	Gene description	Accession NO.	Sense	Anti-sense	Tm	Product Size	Efficiency (%)
FASN	fatty acid synthase	NM_001285629.1	5'-TTTCAGACCTTGGCCTCGAC-3'	5'-GTGTGGAGTTCGTCAGCTCA-3'	60	168	91.72
HMGCS1	3-hydroxy-3-methylglutaryl-CoA synthase 1	XM_005694739.3	5'-CCCTAGGTCTGCTCCTGACT-3'	5'-CTTCACAATGCCCTGTCCCT-3'	60	197	93.72
ACSS2	acyl-CoA synthetase short-chain family member 2	XM_005688483.3	5'-CCTGGAATGAGGGGGTTGAC-3'	5'-ACTTGAAGGTTGTGGCCACA-3'	60	189	100.18
ACACA	acetyl-CoA carboxylase alpha	XM_018064168.1	5'-AGCCTGCGGAATAGCATCTC-3'	5'-GCACGTCAACTTCCACACAC-3'	60	193	93.09
ACLY	ATP citrate lyase	XM_005693833.3	5'-TCTACCGTCACCCATGGGAT-3'	5'-CCAGGCCCATCCTTTAAGCA-3'	60	163	90.53
ACACB	acetyl-CoA carboxylase beta	XM_018061094.1	5'-CTGCTTGCAGGAAGACCTCA-3'	5'-CGATCACTCCGACAGGGATG-3'	60	151	95.28
ENO4	enolase family member 4	XM_005698518.3	5'-ATGTGCTGGATGGACTTGGG-3'	5'-GTTTCGTTGACCCACTGCAC-3'	60	199	91.25
AKR1B1	aldo-keto reductase family 1 member B	NM_001314287.1	5'-AGTACTGCAACTCCAAGGGC-3'	5'-CTGCAATCGCTTTGATCCCG-3'	60	123	92.77
ALDH7A1	aldehyde dehydrogenase 7 family member A1	XM_005682692.3	5'-TTGATTCGCGTCACCTCACA-3'	5'-ATGGTGAAGAATGCCCCCAG-3'	60	136	101.4
CS	citrate synthase	XM_013963947.2	5'-CCCTAGGTCAAAGCTGGGTG-3'	5'-GTGTCTGTGTGCATGGGAGA-3'	60	176	90.06
ACADVL	acyl-CoA dehydrogenase	XM_005693483.3	5'-GCATCATTGCTAAGGCGGTG-3'	5'-GCGGCCTCTATCTGGAAGTC-3'	60	187	98.17
ACAT1	acetyl-CoA acetyltransferase 1	XM_018059840.1	5'-GGGAAGGCGGAAGATTTGGA-3'	5'-GGCATTGGCAGCTGTTACTG-3'	60	173	100.03
ACOX1	acyl-CoA oxidase 1	XM_018063769.1	5'-GATCCCTTTCCTGCCTGCTT-3'	5'-GAGCCCTCCAATGGAAGCTT-3'	60	157	99.24
ACSL1	acyl-CoA synthetase long-chain family member 1	XM_018041882.1	5'-TGTTTGTCCACGGAGAGAGC-3'	5'-GCCCACAATGCCTCTCTTCT-3'	60	101	91.16
HADHA	enoyl-CoA hydratase	XM_005686935.3	5'-TCCGTGGATAAGGGCCTACA-3'	5'-GTCGGCCTTTTCAAAACCCC-3'	60	189	99.3
MLYCD	malonyl-CoA decarboxylase	XM_018061772.1	5'-TCTCATCCTAGGGTGGGGTG-3'	5'-TAAGGTGACCACGGCTGAAC-3'	60	102	92.15
FBP2	fructose-bisphosphatase 2	XM_005684137.3	5'-GAAGTTTCCTGAGGACGGCA-3'	5'-GTAGGCCACAGGATTGCACT-3'	60	169	98.31
CPT2	carnitine palmitoyltransferase 2	XM_018044297.1	5'-AACTGCTCGAGACCCTGTTG-3'	5'-GTCAGCCCGAAGTGTCTTCA-3'	60	145	91.23
ALDOB	aldolase, fructose-bisphosphate B	XM_005684250.3	5'-TTGCCAATGGGAAGGGGATC-3'	5'-ATCACACCCCCAATGCTCTG-3'	60	163	98.54
CPT1B	carnitine palmitoyltransferase 1B	XM_018048994.1	5'-TCCACGTCTCCAGCAAGTTC-3'	5'-ATCTCTCCAGCCCTTAGCCA-3'	60	132	101.9
ACSM1	acyl-CoA synthetase medium-chain family member 1	XM_005697556.3	5'-CTGCTGTACTGGTGGGGAAG-3'	5'-CCCATGGAACCTGGCTTGAT-3'	60	153	93.26
ACAA1	acetyl-CoA acyltransferase 1	XM_018067177.1	5'-TGGGGTCCTGAGGTCCTATG-3'	5'-GGGGGAGTTTCAGCTTCTCC-3'	60	185	97.88
CPT1A	carnitine palmitoyltransferase 1A	XM_018043311.1	5'-AGGCCTATTTTGGACACGGG-3'	5'-AGCATAGCTGTCCATCGACG-3'	60	134	92.69
LDHB	lactate dehydrogenase B	XM_005680785.3	5'-TCCTCAATTAGGCCGAGGGA-3'	5'-TGTGATTGGAAACCCGAGCA-3'	60	107	94.96
ACOT12	acyl-CoA thioesterase 12	XM_013965761.2	5'-ACTTACGTGGTGGCAGTGAG-3'	5'-TTGACCAGCCACCAAGGTTT-3'	60	193	92.25
G6PC	glucose-6-phosphatase catalytic subunit	XM_005693877.3	5'-CATTTCGCCTCAGCTGCATC-3'	5'-AGGGGATGAGGCTGACAGAT-3'	60	150	96.52
PC	pyruvate carboxylase	XM_018043134.1	5'-TAGAGAACTGGGGAGGAGCC-3'	5'-GGGTAGTTGGTGTAGCCCAC-3'	60	154	102.3
FBP1	fructose-bisphosphatase 1	XM_005684138.3	5'-CTGCTGGCTATGCGCTCTAT-3'	5'-TGAGGCTGTAGATGCTCCCT-3'	60	153	94.04
HMGCS2	3-hydroxy-3-methylglutaryl-CoA synthase 2	NM_001285740.1	5'-CGAATGGGTCCTTCTGCCTT-3'	5'-GGCGAGTCATCTGGATCTGG-3'	60	157	92.02
PYCR1	pyrroline-5-carboxylate reductase 1	XM_005694051.2	5'-CTCACCAGCTGCCATCAAGA-3'	5'-CCCTCAGTCCTTCTTGCCTG-3'	60	136	94.08
GLUD1	glutamate dehydrogenase 1	XM_005699318.3	5'-AGGGCTTTATTGGTCCTGGC-3'	5'-GCCAGTAGCAGAGATCCGTC-3'	60	185	92.47
GLUL	glutamate-ammonia ligase	XM_018060686.1	5'-CTTCGGAGTGATTGCCACCT-3'	5'-CGTAGGCTCGGATGTGGTAC-3'	60	173	93.56
ASL	argininosuccinate lyase	NM_001285706.1	5'-GCAGGATGGCTGAGGATCTC-3'	5'-AGTGTCATCAAGAGCCCAGC-3'	60	181	101.24
CPS1	carbamoyl-phosphate synthase 1	XM_005676491.3	5'-AGCTTCTCGATCCTTCCCCT-3'	5'-ATGGGATGCTCCAGTGTTGG-3'	60	123	96.56
ASS1	argininosuccinate synthase 1	XM_018055982.1	5'-GGTCACCGCCAAATAGACCA-3'	5'-TGCAGGCTACAGGGGACTAT-3'	60	178	92.43
GOT1	glutamic-oxaloacetic transaminase 1	XM_005698316.3	5'-GGAGCTTATCGCACCGATGA-3'	5'-AGCACAGGTTCGGAACTCTG-3'	60	138	93.91
ARG2	arginase 2	XM_005686001.3	5'-TCCGAACTCAAGTGCACTCC-3'	5'-TCCGAAGTCTTTCAGGTGGC-3'	60	176	92.48
ARG1	arginase 1	NM_001285705.1	5'-ACTGAGAAAGGCTGGTCTGC-3'	5'-TCTTCTTGACTTCCGCCACC-3'	60	179	94.42
GLS2	glutaminase 2	XM_005680338.3	5'-TGTGAGCAGCAACATTGTGC-3'	5'-CTCCAGTGAGCTCTTTGGCA-3'	60	122	92.76
HAL	histidine ammonia-lyase	XM_005680470.3	5'-AGATGCTTACACCTTGCGCT-3'	5'-GGCCAAATAGTCCAGGGCTT-3'	60	196	90.17
ACTB*	Beta-actin	XM_018039831.1	5'-CACCACACCTTCTACAAC-3'	5'-TCTGGGTCATCTTCTCAC-3'	60	106	96.96
* housekepping gene
